# Supplementary material for: The Contribution of Missense Mutations in Core and Rim Residues of Protein–Protein Interfaces to Human Disease
Source: J Mol Biol. 2015 Aug 28;427(17):2886–98. doi: 10.1016/j.jmb.2015.07.004 (PMC4548493; doi:10.1016/j.jmb.2015.07.004)
Supplement: Supplementary file 2 — Supplementary tables. [file mmc2.xls]

## Sheet: SAVs
Supplementary Table 6 : List of SAVs used in the study (available from Uniprot – humsavar.txt release 2013_10 of 16-Oct-2013 )
P42771	Disease		p.Leu62Pro
P30566	Disease		p.Asp422Tyr
P05106	Disease		p.Cys532Tyr
P16219	Polymorphism		p.Gly209Ser
P51649	Disease		p.Asn255Ser
P01241	Polymorphism		p.Ser105Cys
P16278	Disease		p.Arg590Cys
P30566	Disease		p.Arg303Cys
P06280	Disease		p.Gln327Lys
P54098	Disease		p.Leu304Arg
P04062	Disease		p.Met455Val
P42771	Disease		p.Pro48Leu
P43246	Disease		p.Thr44Met
P06241	Polymorphism		p.Asp506Glu
P00492	Disease		p.Ile183Thr
Q8TBK2	Polymorphism		p.Arg185Ser
P50897	Disease		p.Gly42Glu
P06865	Disease		p.Asn295Ser
P05106	Polymorphism		p.Arg169Gln
P50336	Disease		p.Arg59Trp
P07098	Polymorphism		p.Pro348Thr
P45877	Polymorphism		p.His160Leu
P00480	Disease		p.His168Gln
P43246	Disease		p.Met688Ile
P16278	Disease		p.Gly134Val
P51946	Polymorphism		p.Lys138Arg
P06280	Disease		p.Gln279Glu
P09417	Disease		p.Trp108Gly
Q9UHD2	Polymorphism		p.Lys291Glu
P10632	Polymorphism		p.Lys399Arg
P45381	Disease		p.Val186Phe
P30613	Disease		p.Ala336Ser
P45381	Disease		p.Pro181Thr
P30613	Disease		p.Leu374Pro
P11217	Disease		p.Glu655Lys
P00441	Disease		p.His49Gln
P01008	Disease		p.Leu131Phe
P03950	Disease		p.Gln36Leu
P07741	Polymorphism		p.Gln121Arg
P11509	Polymorphism		p.Asn418Asp
Q13216	Disease		p.Ala160Val
Q9UKK9	Polymorphism		p.Ile123Thr
P11413	Polymorphism		p.Val68Met
P05106	Disease		p.Asp145Asn
P15289	Disease		p.Ser250Tyr
O43708	Polymorphism		p.Lys32Glu
P01008	Disease		p.Arg425Cys
P02766	Disease		p.Thr69Ala
Q93099	Disease		p.Phe227Ser
Q14376	Disease		p.Arg335His
Q92947	Disease		p.Arg383His
P02766	Disease		p.Thr80Ala
P60174	Disease		p.Ile208Val
P46063	Polymorphism		p.Val102Ile
P68133	Disease		p.Ile66Asn
P00480	Disease		p.Asp126Gly
P00441	Disease		p.Leu39Arg
P06280	Disease		p.Ser276Gly
P51149	Disease		p.Val162Met
P05546	Disease		p.Arg208His
Q00526	Polymorphism		p.Arg214His
P06280	Disease		p.Pro409Thr
P42771	Polymorphism		p.Asn71Ser
P05108	Disease		p.Val415Glu
P11217	Disease		p.Trp798Arg
P00480	Polymorphism		p.Phe101Leu
Q14164	Polymorphism		p.Ala602Val
Q8TBK2	Polymorphism		p.Arg206Gly
P01111	Disease		p.Gly13Asp
P01116	Disease		p.Lys5Glu
P21549	Disease		p.Asp201Glu
P30613	Disease		p.Gly358Glu
P53634	Disease		p.Arg272His
P05166	Disease		p.Tyr435Cys
Q6IMI6	Polymorphism		p.Gly179Arg
Q92947	Disease		p.Arg402Trp
P68871	Polymorphism		p.Val2Ala
Q03426	Disease		p.Leu265Pro
P29033	Disease		p.Gln80Lys
P02042	Polymorphism		p.Val2Ala
P04062	Disease		p.Lys464Glu
P02768	Disease		p.Leu90Pro
Q9HAN9	Disease		p.Ala147Pro
P42336	Disease		p.Thr1025Ala
P01112	Disease		p.Lys117Arg
P54098	Disease		p.Gly268Ala
Q6PI48	Disease		p.Arg263Gln
P05165	Disease		p.Gly197Glu
P12277	Polymorphism		p.Ser309Leu
P02042	Polymorphism		p.Pro52Arg
P52789	Polymorphism		p.Ala314Val
P39019	Disease		p.Ala57Pro
Q00266	Disease		p.Gly378Ser
P21549	Disease		p.Gly82Arg
P00480	Disease		p.Arg141Gln
P04179	Polymorphism		p.Ile82Thr
P11217	Disease		p.Gly205Ser
P34059	Disease		p.Arg94Cys
P00492	Disease		p.Gly16Asp
P52789	Polymorphism		p.Arg801Gln
P29033	Disease		p.Asp159Val
P63208	Polymorphism		p.Phe14Leu
P29033	Disease		p.Asn54Lys
P34059	Disease		p.Gly168Arg
P06280	Disease		p.Cys142Tyr
Q03013	Polymorphism		p.Tyr209Phe
P43246	Disease		p.Met813Val
P50440	Disease		p.Tyr203Ser
P06744	Disease		p.Val101Met
P02766	Disease		p.Ile104Thr
P08559	Polymorphism		p.Glu333Asp
Q16772	Polymorphism		p.Arg113Gln
P68871	Polymorphism		p.Glu8Lys
Q03426	Disease		p.Thr243Ile
Q08AH3	Polymorphism		p.Ala561Thr
P19801	Polymorphism		p.His645Asp
P54098	Disease		p.Thr914Pro
P69891	Polymorphism		p.Asp23Gly
P30613	Disease		p.Ala115Pro
Q92466	Disease		p.Arg273His
P69905	Polymorphism		p.Ala22Asp
P30613	Disease		p.Arg569Gln
Q99895	Polymorphism		p.Glu225Ala
P30613	Disease		p.Glu427Asp
P68133	Disease		p.Asp181Gly
P34059	Disease		p.Arg380Ser
P01031	Polymorphism		p.Val145Ile
P13716	Disease		p.Arg240Trp
P06280	Disease		p.Asp313Tyr
O60602	Polymorphism		p.Gln181Lys
P08246	Polymorphism		p.Val101Met
P21549	Disease		p.Arg233Cys
Q13253	Disease		p.Trp217Gly
P13804	Disease		p.Thr266Met
P16278	Disease		p.Lys73Glu
P34059	Disease		p.Gly309Arg
P06280	Disease		p.Trp47Gly
P08236	Disease		p.Pro408Ser
P45381	Disease		p.Asp68Ala
P49459	Disease		p.Arg11Gln
P68871	Polymorphism		p.Ser10Cys
Q8N4G2	Polymorphism		p.Asp83Asn
P30613	Disease		p.Asp293Asn
P34059	Disease		p.Asp233Asn
P06280	Disease		p.Trp287Cys
Q16769	Polymorphism		p.Arg54Trp
O75844	Disease		p.Pro248Leu
P04062	Disease		p.Met162Val
P11766	Polymorphism		p.Leu163Ser
P34059	Disease		p.Pro77Arg
P00966	Disease		p.Arg363Gly
P11245	Polymorphism		p.Lys282Thr
P29033	Disease		p.Ala197Ser
P68133	Disease		p.Gln265Leu
P40763	Disease		p.Ser611Asn
O14773	Disease		p.Ser475Leu
P43246	Disease		p.Leu175Pro
P15144	Polymorphism		p.Asp242Tyr
P48637	Disease		p.Arg283Cys
O00255	Disease		p.Leu269Pro
P68133	Disease		p.Gln248Lys
P32754	Polymorphism		p.Ala33Thr
P40763	Disease		p.Phe384Ser
P00751	Disease		p.Lys323Glu
P11310	Disease		p.Gly195Arg
Q14376	Disease		p.Arg169Trp
P34059	Disease		p.Leu352Pro
P68133	Disease		p.Pro334Ser
P22033	Polymorphism		p.Ile69Val
P30613	Disease		p.Asp390Asn
Q9UM07	Polymorphism		p.Asp260Asn
P00480	Disease		p.Ala140Pro
P43246	Polymorphism		p.Asn835His
P00441	Disease		p.His49Arg
Q96F10	Polymorphism		p.Arg126Cys
P54098	Disease		p.Gly848Ser
P04181	Disease		p.Leu402Pro
O14773	Disease		p.Gln422His
P00326	Polymorphism		p.Pro352Thr
P19099	Polymorphism		p.Phe487Val
O15264	Polymorphism		p.Ala300Thr
P34059	Disease		p.Gly247Asp
P68871	Polymorphism		p.Glu7Val
P12694	Disease		p.Tyr413Cys
P20711	Polymorphism		p.Glu61Asp
P04062	Disease		p.Lys237Glu
P01008	Disease		p.Pro112Thr
P00450	Polymorphism		p.Pro477Leu
P43246	Disease		p.Gly674Arg
P53634	Disease		p.Gln252Leu
O00255	Disease		p.Val189Glu
P16278	Disease		p.His281Tyr
P20702	Polymorphism		p.Ala1012Val
P35914	Disease		p.Ser201Tyr
P30038	Polymorphism		p.Val470Ile
P14868	Disease		p.Pro464Leu
P31947	Polymorphism		p.Met155Ile
P54098	Disease		p.Ala467Thr
P30613	Disease		p.Asn566Lys
P01008	Disease		p.Ser397Pro
P23921	Polymorphism		p.Lys590Gln
Q9HAN9	Disease		p.Val178Met
P02766	Disease		p.Phe53Leu
P00966	Disease		p.Lys310Arg
P45381	Disease		p.Arg168His
P30711	Polymorphism		p.Ala21Thr
P43246	Polymorphism		p.Arg96His
P00492	Disease		p.Ile132Met
P00492	Disease		p.Met143Lys
P04062	Disease		p.Trp417Gly
P48728	Disease		p.His42Arg
P00813	Disease		p.Arg149Gln
Q9BV79	Polymorphism		p.Arg227Lys
P54098	Disease		p.Arg1146Cys
P06280	Disease		p.Met42Leu
P04054	Polymorphism		p.Asn89Thr
P34059	Disease		p.Gly47Arg
P42771	Disease		p.Arg87Trp
P22680	Polymorphism		p.Asp347Asn
P46734	Polymorphism		p.Ala84Thr
P07741	Disease		p.Asp65Val
P46734	Polymorphism		p.Met90Ile
P49748	Polymorphism		p.Ala359Ser
P22303	Polymorphism		p.Val333Glu
Q9HAN9	Disease		p.Arg66Trp
Q15661	Polymorphism		p.Arg168Pro
P00441	Disease		p.His47Arg
O60602	Polymorphism		p.Phe822Leu
P43246	Disease		p.Leu187Pro
P13716	Disease		p.Val153Met
P01008	Polymorphism		p.Arg391Gln
P20839	Disease		p.Thr116Met
O14579	Polymorphism		p.Thr117Ile
P05166	Disease		p.Gly246Val
P05106	Disease		p.Leu143Trp
O14773	Disease		p.Arg206His
P06132	Disease		p.Phe229Leu
P11413	Disease		p.Arg439Pro
Q04828	Polymorphism		p.Arg170His
P00492	Disease		p.Leu131Ser
P34059	Disease		p.Pro151Leu
P30613	Disease		p.Ile357Thr
P02768	Polymorphism		p.Glu420Lys
P06132	Disease		p.Gly168Arg
P42771	Disease		p.Gly89Asp
Q93088	Polymorphism		p.Gly199Ser
P00480	Disease		p.Ile160Ser
P06132	Disease		p.Leu282Arg
P06132	Disease		p.Gly318Arg
P40763	Disease		p.Val637Met
P07954	Disease		p.Met328Arg
Q9Y3U8	Polymorphism		p.Lys67Glu
P68871	Polymorphism		p.Gln40Lys
P00326	Polymorphism		p.Arg272Gln
P00480	Disease		p.His117Arg
P19099	Polymorphism		p.Ile248Thr
P04181	Disease		p.Cys93Phe
P29033	Disease		p.Ser17Phe
Q02878	Polymorphism		p.His227Arg
P16278	Disease		p.Gly438Glu
P42771	Polymorphism		p.Ala85Thr
P00441	Disease		p.Asn66Ser
P42771	Disease		p.Ala68Leu
Q15661	Polymorphism		p.Gln221Lys
P06865	Disease		p.Asn196Ser
P16278	Disease		p.Met132Thr
O00255	Disease		p.Ala165Thr
P15121	Polymorphism		p.Thr288Ile
P03950	Disease		p.His138Arg
P06865	Disease		p.Gly269Ser
P02042	Polymorphism		p.Gly17Arg
P06865	Disease		p.Arg178Leu
P34913	Polymorphism		p.Arg52Gln
P29033	Disease		p.Gly12Arg
P16520	Polymorphism		p.Val81Met
P20711	Polymorphism		p.Met217Val
P18283	Polymorphism		p.Arg146Cys
Q92947	Disease		p.Arg383Cys
P29033	Disease		p.Arg184Pro
Q93099	Disease		p.Val300Gly
P06280	Disease		p.Asp266Val
Q14376	Disease		p.Gly302Asp
Q9BWD1	Polymorphism		p.Lys211Arg
P48728	Disease		p.Asp276His
Q96F07	Polymorphism		p.Lys320Glu
P49419	Disease		p.Gly291Glu
P23141	Polymorphism		p.Arg199His
P42771	Polymorphism		p.Ala148Thr
P02766	Disease		p.Phe64Ser
P04062	Disease		p.Ile200Asn
O14920	Polymorphism		p.Arg526Gln
P08631	Polymorphism		p.Met105Leu
P08559	Disease		p.Thr231Ala
Q92947	Disease		p.Thr416Ile
P50897	Disease		p.Leu222Pro
P22033	Disease		p.Gln383Pro
P30613	Disease		p.Gly557Ala
P00480	Disease		p.Gly162Arg
P15289	Disease		p.Phe219Val
P42771	Disease		p.Gly67Arg
P15289	Disease		p.Ala314Thr
P01241	Disease		p.Arg209His
P08118	Polymorphism		p.Gln53Arg
O60602	Polymorphism		p.Pro112Ala
Q03393	Disease		p.Arg25Gly
P34913	Polymorphism		p.Arg103Cys
P06132	Polymorphism		p.Pro77Leu
P55212	Polymorphism		p.Glu35Lys
P06276	Disease		p.Ala356Asp
Q9HAN9	Disease		p.Glu257Lys
P05106	Disease		p.His306Pro
P13073	Polymorphism		p.Tyr38Phe
P20702	Polymorphism		p.Glu547Lys
P53634	Disease		p.Trp429Cys
O14773	Polymorphism		p.Ser62Leu
P69905	Polymorphism		p.Lys17Met
P00966	Disease		p.Arg304Trp
P01112	Disease		p.Gly13Arg
P00395	Polymorphism		p.Thr10Ala
Q16644	Polymorphism		p.Asp276Tyr
P01008	Disease		p.Ser214Phe
P00480	Disease		p.Gln180His
P06280	Disease		p.Cys172Tyr
P68133	Disease		p.His75Arg
P43246	Disease		p.Cys697Phe
P49748	Disease		p.Lys247Glu
P00441	Disease		p.Thr55Arg
O14773	Disease		p.Arg339Gln
P06276	Disease		p.Phe446Ser
Q92947	Polymorphism		p.Ala298Thr
O00255	Disease		p.Pro378Ser
P62158	Disease		p.Asn54Ile
P30566	Disease		p.Ser438Pro
P22033	Disease		p.Gly145Ser
P10635	Polymorphism		p.Thr107Ile
P30613	Disease		p.Arg486Trp
P42771	Disease		p.Arg80Pro
P09327	Polymorphism		p.Lys254Arg
P21397	Polymorphism		p.Glu188Lys
P11217	Disease		p.Glu349Lys
P04062	Disease		p.Gly364Arg
P06132	Disease		p.Leu253Gln
P05108	Disease		p.Arg353Trp
P01241	Disease		p.Glu100Lys
P16278	Disease		p.Asn266Ser
P08185	Polymorphism		p.Ser246Ala
P06280	Disease		p.Tyr86Cys
P47989	Polymorphism		p.Lys617Asn
P18084	Polymorphism		p.Asn477Ser
P02768	Polymorphism		p.Glu121Gly
P15289	Disease		p.Leu428Pro
P00480	Disease		p.Ile159Thr
P34059	Disease		p.Asp344Asn
Q03393	Disease		p.Asp116Gly
P05107	Disease		p.Arg593Cys
P30566	Disease		p.Arg396His
Q16667	Disease		p.Ile108Val
P10144	Polymorphism		p.Arg55Gln
Q06830	Polymorphism		p.Arg62Gly
P54868	Disease		p.Val54Met
Q15437	Polymorphism		p.Gln386Arg
P16278	Disease		p.Pro263Ser
P08236	Disease		p.Lys350Asn
Q15436	Disease		p.Phe382Leu
P06280	Disease		p.Cys94Tyr
P10635	Polymorphism		p.Pro34Ser
P45381	Disease		p.His21Pro
Q99497	Disease		p.Glu64Asp
P11310	Disease		p.Thr193Ala
P63261	Disease		p.Thr120Ile
P02766	Disease		p.Tyr134Cys
P53634	Disease		p.Tyr304Asn
P55809	Disease		p.Ala215Val
Q03393	Disease		p.Asp136Gly
P21397	Polymorphism		p.Lys520Arg
P43246	Disease		p.Tyr98Cys
P00441	Disease		p.Phe46Cys
P61457	Disease		p.Cys82Arg
O75326	Polymorphism		p.Arg207Gln
P32929	Disease		p.Gln240Glu
P27352	Disease		p.Ser46Leu
P15289	Disease		p.Thr274Met
P06132	Disease		p.Pro62Leu
P68871	Polymorphism		p.Pro6Arg
P00813	Disease		p.Val129Met
P34059	Disease		p.Ser341Arg
P43246	Disease		p.Ala600Val
P17538	Polymorphism		p.Asp222His
P01008	Disease		p.Ile39Asn
Q9NVS9	Polymorphism		p.Arg116Gln
P22033	Disease		p.Gly648Asp
P78417	Polymorphism		p.Ala140Asp
P09417	Disease		p.Gly23Asp
P46063	Polymorphism		p.Val372Ile
P08559	Disease		p.His292Leu
Q8WV22	Polymorphism		p.Thr38Arg
P01008	Disease		p.Leu302Pro
P01008	Disease		p.His152Tyr
P05112	Polymorphism		p.Cys27Arg
P14416	Polymorphism		p.Ser311Cys
P40763	Polymorphism		p.Phe561Tyr
P06280	Disease		p.Met72Val
Q92947	Disease		p.Ala382Thr
P00480	Disease		p.Gly79Glu
P40938	Polymorphism		p.Leu16Val
Q14117	Disease		p.Gly435Arg
P02766	Disease		p.Glu74Gly
P32322	Disease		p.Gly206Trp
P04062	Disease		p.Ala129Thr
P68133	Disease		p.Met229Thr
P39019	Disease		p.Arg56Gln
P68133	Disease		p.Val372Phe
Q96LJ7	Polymorphism		p.Thr241Ile
P78362	Polymorphism		p.Pro515Thr
P54098	Disease		p.Thr885Ser
Q8IUF8	Polymorphism		p.Pro201Leu
P20813	Polymorphism		p.Ser259Arg
P08559	Disease		p.Ala136Thr
P15289	Disease		p.Pro167Arg
P06132	Disease		p.Phe46Leu
P16278	Disease		p.Arg201His
P05106	Polymorphism		p.Pro433Ala
P34059	Disease		p.Met41Leu
P50897	Disease		p.Gly250Val
P40763	Disease		p.Thr389Ile
P05165	Disease		p.Trp559Leu
P02766	Disease		p.Thr79Lys
Q16853	Polymorphism		p.Ala408Ser
P00480	Disease		p.Leu45Val
P68871	Polymorphism		p.Leu15Arg
P04181	Disease		p.Arg271Lys
P35221	Polymorphism		p.Ala179Val
P78417	Polymorphism		p.Ala236Val
P22033	Disease		p.Gly94Arg
P07741	Disease		p.Val84Met
P51149	Disease		p.Lys157Asn
Q08188	Polymorphism		p.Leu687Met
P30613	Disease		p.Ser120Phe
P05546	Disease		p.Glu447Lys
O00255	Disease		p.Ala342Pro
P05181	Polymorphism		p.Val389Ile
O15533	Polymorphism		p.Arg260Thr
P06280	Disease		p.Asp264Val
Q15437	Polymorphism		p.Ala524Val
P06280	Disease		p.Pro259Arg
P22033	Disease		p.Asp156Asn
P00441	Disease		p.Ala96Gly
P34059	Disease		p.Met343Arg
P04062	Disease		p.Thr408Met
Q969J5	Polymorphism		p.Glu190Lys
P54098	Disease		p.Asp1184Asn
P08134	Polymorphism		p.Asp120His
Q92466	Polymorphism		p.Met215Thr
P00441	Disease		p.Asp77Tyr
P30711	Polymorphism		p.Asp141Asn
Q8TBK2	Polymorphism		p.Ala445Val
P07320	Disease		p.Arg59His
P08118	Polymorphism		p.Asp92Gly
Q16772	Polymorphism		p.Ile71Leu
P69892	Disease		p.His93Tyr
P00966	Disease		p.Arg307Cys
O00255	Disease		p.Cys246Arg
P19801	Polymorphism		p.Ser332Phe
P08236	Disease		p.Pro415Leu
P22033	Disease		p.His678Arg
P05062	Polymorphism		p.Glu207Gln
P69905	Polymorphism		p.Asp7Asn
P12724	Polymorphism		p.Thr124Arg
P02766	Disease		p.Lys90Asn
P10635	Polymorphism		p.Arg329Leu
P02042	Polymorphism		p.Gln126Glu
P00492	Disease		p.Ile42Thr
P04062	Disease		p.Phe436Ser
P23946	Polymorphism		p.Arg98His
P04062	Disease		p.Cys55Ser
P00491	Disease		p.Tyr192Cys
P06280	Disease		p.Met187Val
P07737	Disease		p.Gly118Val
Q9Y4U1	Disease		p.Trp157Cys
P08246	Disease		p.Ala166Thr
P54098	Disease		p.Ala1105Thr
Q03393	Disease		p.Ile114Val
P53673	Disease		p.Leu69Pro
P31939	Polymorphism		p.Thr116Ser
P60896	Polymorphism		p.Asp17Gly
P15289	Disease		p.Gly308Asp
O14773	Disease		p.Arg266Gln
P08236	Disease		p.Arg374Cys
P17050	Disease		p.Arg329Trp
P09622	Polymorphism		p.Leu331Val
Q13253	Disease		p.Ala36Pro
P05165	Disease		p.Asp368Gly
Q93099	Disease		p.Ala122Asp
P69892	Polymorphism		p.Lys121Gln
P16278	Disease		p.Gly494Ser
P39019	Disease		p.Leu18Arg
O00214	Polymorphism		p.Met56Val
Q9Y6Y9	Polymorphism		p.Arg56Gly
P00441	Disease		p.Ala90Thr
P05062	Disease		p.Ala150Pro
P53004	Polymorphism		p.Leu37Val
P34059	Disease		p.Ala257Thr
P43246	Disease		p.His839Arg
P34913	Polymorphism		p.Gly21Ala
P55735	Polymorphism		p.Ser172Leu
Q9H3H3	Polymorphism		p.Gln154Arg
Q15661	Polymorphism		p.Val205Ile
P05166	Disease		p.Arg67Ser
P60174	Disease		p.Val192Met
P63000	Polymorphism		p.Thr135Ile
P06744	Disease		p.Arg75Gly
P15289	Disease		p.Pro231Thr
P04075	Disease		p.Asp129Gly
P48637	Polymorphism		p.Arg236Gln
P78362	Polymorphism		p.Thr426Pro
P19099	Disease		p.Leu461Pro
Q13216	Polymorphism		p.Ser150Cys
P22680	Polymorphism		p.His86Asn
P15559	Polymorphism		p.Gln269His
P35914	Disease		p.Ser75Arg
P34059	Disease		p.Leu36Pro
P35914	Disease		p.Glu37Lys
P52789	Polymorphism		p.Arg497Gln
Q06330	Polymorphism		p.Asp334His
Q15102	Polymorphism		p.Arg214Gly
P60891	Disease		p.Asp65Asn
O14773	Disease		p.Cys365Tyr
P35625	Disease		p.Ser204Cys
P14324	Polymorphism		p.Ile391Val
P00480	Disease		p.Lys88Asn
P04062	Disease		p.Ser403Thr
P00966	Disease		p.Pro96His
P00966	Disease		p.Tyr190Asp
P51570	Disease		p.Pro28Thr
P00395	Polymorphism		p.Phe305Leu
P63261	Disease		p.Thr278Ile
P15289	Disease		p.Pro191Thr
P35914	Disease		p.Phe192Ser
P30613	Disease		p.Gly95Arg
P60174	Disease		p.Val269Met
P60174	Disease		p.Cys79Tyr
P26998	Disease		p.Val194Glu
P00966	Disease		p.Gly390Arg
P02766	Polymorphism		p.Pro122Arg
P00966	Disease		p.Gly14Ser
Q9NVS9	Polymorphism		p.Glu50Lys
Q15046	Disease		p.Leu105His
P41159	Polymorphism		p.Val110Met
P00491	Disease		p.Ala174Pro
P55769	Polymorphism		p.Thr19Asn
P15289	Disease		p.Ser95Asn
P51649	Disease		p.Pro382Gln
P52789	Polymorphism		p.Arg353Cys
Q99497	Disease		p.Met26Ile
O60880	Disease		p.Tyr54Cys
P06132	Disease		p.Met324Thr
P34059	Polymorphism		p.Ala231Gly
P07384	Polymorphism		p.Val676Ile
P02774	Polymorphism		p.Arg445Cys
P78417	Polymorphism		p.Ser86Cys
P16083	Polymorphism		p.Lys16Arg
P00480	Disease		p.Met213Lys
P00395	Disease		p.Ser458Pro
P34059	Disease		p.Arg361Gly
P22033	Disease		p.Arg228Gln
P06132	Disease		p.Ala80Ser
P21695	Polymorphism		p.Ala113Pro
P35914	Disease		p.Lys48Asn
P16278	Disease		p.Asp491Tyr
P39019	Disease		p.Gly120Arg
P54098	Disease		p.Arg807Cys
P02042	Polymorphism		p.Asp100Asn
P43246	Disease		p.Gly674Ser
P63092	Disease		p.Arg201Ser
O43681	Polymorphism		p.Asn332Ser
P29033	Disease		p.Leu214Pro
P50336	Polymorphism		p.Arg168Cys
P00966	Disease		p.Arg363Trp
P04062	Disease		p.Tyr244Cys
P34059	Disease		p.Cys79Tyr
P30613	Disease		p.Arg531Cys
P01031	Polymorphism		p.Asp1037Asn
Q9BUL8	Polymorphism		p.Asp102Ala
O43488	Polymorphism		p.Gln157His
Q14764	Polymorphism		p.Val635Ile
P06744	Disease		p.Arg472His
P06280	Disease		p.Asn34Ser
P63316	Disease		p.Ala8Val
P78330	Disease		p.Asp32Asn
P21695	Polymorphism		p.Ile54Val
P30613	Disease		p.Arg359Cys
P01008	Disease		p.Arg56Cys
P30613	Disease		p.Val368Phe
Q9Y217	Polymorphism		p.Ile319Val
Q03013	Polymorphism		p.Val212Met
P34059	Disease		p.Phe167Val
P02766	Disease		p.Gly67Ala
P22033	Disease		p.Phe573Ser
P10153	Polymorphism		p.His100Gln
P02042	Polymorphism		p.His3Arg
P08236	Disease		p.Tyr626His
P00441	Disease		p.Leu85Val
Q03393	Disease		p.Pro87Leu
P34059	Disease		p.Gly290Ser
P00441	Disease		p.Ile150Thr
Q7LG56	Disease		p.Glu194Lys
P29460	Polymorphism		p.Val298Phe
P05166	Disease		p.Ala468Thr
P05120	Polymorphism		p.Asn120Asp
Q16611	Polymorphism		p.Arg42His
Q9NWX6	Polymorphism		p.Leu232Pro
Q16719	Polymorphism		p.Arg188Gln
Q9HAN9	Disease		p.Asp173Gly
P06703	Polymorphism		p.Gly90Asp
P21549	Polymorphism		p.Ala295Thr
P14868	Disease		p.Met256Leu
P05089	Polymorphism		p.Thr290Ser
P15289	Disease		p.Cys294Tyr
P15289	Disease		p.Asp169Asn
P00966	Disease		p.Leu160Pro
Q16854	Disease		p.Arg142Lys
P49419	Disease		p.Asn301Ile
P00480	Disease		p.Ile172Met
P43246	Disease		p.Thr564Ala
O00255	Disease		p.Trp346Arg
P06280	Disease		p.Ala97Val
P08263	Polymorphism		p.Thr19Ile
Q92466	Polymorphism		p.Ala293Thr
Q13216	Polymorphism		p.Tyr200Cys
P01008	Disease		p.Leu131Val
P22033	Disease		p.Val368Asp
P29033	Disease		p.Gly130Val
Q9HAN9	Disease		p.Ala54Val
P06276	Disease		p.Tyr61Cys
P05166	Disease		p.Arg44Pro
P29033	Disease		p.Trp44Ser
P39023	Polymorphism		p.Ile78Thr
P60709	Disease		p.Arg183Trp
P10768	Polymorphism		p.Gly190Glu
P42224	Disease		p.Lys286Ile
P04424	Disease		p.Arg385Cys
Q96CD2	Polymorphism		p.Ile78Met
P16278	Disease		p.Gly123Arg
P22033	Disease		p.Tyr231Asn
Q9BQ50	Polymorphism		p.Arg180Cys
P00966	Disease		p.Arg86His
P63092	Disease		p.Leu388Arg
P01008	Disease		p.Phe179Leu
Q9HD40	Disease		p.Tyr334Cys
O14773	Disease		p.Arg127Gln
P48426	Polymorphism		p.Leu7Ile
P54098	Disease		p.Arg562Gln
P07315	Polymorphism		p.Arg48His
P04062	Disease		p.Ile158Thr
P04424	Disease		p.Arg456Trp
P34059	Disease		p.Trp409Ser
P52895	Disease		p.His90Gln
P50225	Polymorphism		p.Arg37Gln
P00441	Disease		p.Arg116Gly
P06132	Disease		p.Tyr311Cys
P22033	Disease		p.Asn388His
O00311	Polymorphism		p.Lys441Arg
P02766	Disease		p.Leu131Met
P00492	Disease		p.Pro176Leu
P02042	Polymorphism		p.Ala23Glu
Q96LD8	Polymorphism		p.Thr207Ala
P06744	Disease		p.Leu339Pro
P08559	Disease		p.His113Asp
P43246	Disease		p.His639Tyr
P14324	Polymorphism		p.Val364Ala
Q99259	Polymorphism		p.Val474Gly
P01008	Polymorphism		p.Tyr190Cys
P01009	Polymorphism		p.Val237Ala
P16278	Disease		p.Asp198Tyr
P63261	Disease		p.Ile122Val
Q92947	Disease		p.Ala433Glu
P09104	Polymorphism		p.Thr395Ala
P30613	Disease		p.Ile314Thr
P62913	Disease		p.Leu20His
P07954	Disease		p.His180Arg
P00480	Disease		p.Asn47Ile
P00491	Disease		p.Arg234Pro
P11245	Polymorphism		p.Val280Met
P41250	Disease		p.Glu125Gly
Q92947	Disease		p.Ala195Thr
P00540	Polymorphism		p.Ser300Pro
P50613	Polymorphism		p.Gly163Ala
P04062	Disease		p.Ala485Pro
P43246	Disease		p.Ala636Pro
P28070	Polymorphism		p.Met95Ile
P34059	Disease		p.Leu395Val
P42263	Disease		p.Gly833Arg
P56279	Polymorphism		p.Val56Ile
P11217	Disease		p.Arg194Trp
Q13216	Disease		p.Trp194Cys
O00255	Disease		p.Asp177Tyr
P42771	Polymorphism		p.Ala60Thr
Q16611	Polymorphism		p.Ser69Arg
P06280	Disease		p.Glu59Lys
O14920	Polymorphism		p.Arg554Trp
P30838	Polymorphism		p.Ser134Ala
P68871	Polymorphism		p.Lys18Asn
O75844	Disease		p.Trp340Arg
P11413	Polymorphism		p.Gly131Val
P00480	Disease		p.Ile172Phe
P00367	Disease		p.Ser498Leu
P51649	Polymorphism		p.Asn372Ser
P00966	Disease		p.Glu283Lys
P10632	Polymorphism		p.Leu390Ser
P01225	Polymorphism		p.Ser20Ile
Q86SG5	Polymorphism		p.Arg23His
P45381	Disease		p.Gly123Glu
Q7LG56	Disease		p.Trp64Arg
P13489	Polymorphism		p.Pro170Leu
P35241	Polymorphism		p.Asp490Asn
P48728	Disease		p.Gly47Arg
O60671	Polymorphism		p.Ala33Gly
P15289	Disease		p.Pro425Thr
P69905	Polymorphism		p.Lys17Asn
P30613	Disease		p.Asp331Glu
P02766	Polymorphism		p.Thr139Met
P06280	Disease		p.Trp287Gly
P63000	Polymorphism		p.Val93Gly
P63261	Disease		p.Val370Ala
P68133	Disease		p.Lys338Glu
P39019	Disease		p.Arg101His
P16520	Polymorphism		p.Asp76Asn
P15289	Polymorphism		p.Asn350Ser
Q03405	Polymorphism		p.Arg105Gln
P00966	Disease		p.Glu191Gln
P15289	Disease		p.Pro82Leu
P69891	Polymorphism		p.Lys62Glu
P06280	Disease		p.Arg100Thr
P04062	Disease		p.Glu365Lys
P54098	Disease		p.Met603Leu
Q08188	Polymorphism		p.Lys562Arg
P30613	Disease		p.Arg532Trp
Q14164	Polymorphism		p.Ala371Thr
P01008	Disease		p.Lys146Glu
P00797	Disease		p.Asp104Asn
P11413	Disease		p.Gly410Asp
P51570	Polymorphism		p.Val338Ala
P09913	Polymorphism		p.Lys121Arg
Q7Z4H3	Polymorphism		p.Arg64Cys
P13671	Polymorphism		p.Ser470Phe
O00255	Disease		p.Ala247Val
O43488	Polymorphism		p.Cys214Tyr
O00255	Disease		p.Arg98Leu
Q15437	Disease		p.Glu109Lys
P03950	Disease		p.Lys64Ile
P20711	Disease		p.Ala275Thr
P49748	Disease		p.Phe458Leu
P00338	Polymorphism		p.Ser161Arg
P05546	Polymorphism		p.Ser87Asn
P51570	Disease		p.Gly346Ser
Q92947	Disease		p.Gln333Glu
P69891	Polymorphism		p.Ile76Thr
P01008	Disease		p.Glu334Lys
P15289	Disease		p.Arg390Trp
P08684	Polymorphism		p.Thr185Ser
P42771	Disease		p.Met53Ile
P02766	Disease		p.Phe84Leu
P11245	Polymorphism		p.Gly286Glu
P63261	Disease		p.Glu241Lys
Q9NP97	Polymorphism		p.Ile71Phe
O00311	Polymorphism		p.Phe162Leu
P00480	Disease		p.Pro225Leu
P69892	Disease		p.Val68Met
P30613	Disease		p.Asn361Asp
Q00796	Polymorphism		p.Gln239Leu
P05546	Polymorphism		p.Lys237Arg
P05166	Disease		p.Glu168Lys
P10635	Polymorphism		p.Gly212Glu
P01031	Polymorphism		p.Val802Ile
P35914	Disease		p.Asp42Glu
Q9UK55	Polymorphism		p.Gly271Ser
P62241	Polymorphism		p.Arg110Gly
Q99714	Disease		p.Leu122Val
P68133	Disease		p.Thr68Ile
P54098	Disease		p.Ser511Asn
P28222	Polymorphism		p.Glu374Lys
O95045	Polymorphism		p.Met78Leu
P21549	Disease		p.Asp243His
P34059	Disease		p.Arg386Cys
P53634	Disease		p.Val249Phe
P15311	Polymorphism		p.Leu532Val
P43246	Disease		p.Gly162Arg
P00813	Disease		p.Ala329Val
P63211	Polymorphism		p.Glu50Lys
Q15437	Disease		p.Arg497Cys
P68133	Disease		p.Ala274Glu
P00492	Disease		p.Arg51Gly
P22033	Disease		p.Thr370Pro
P30613	Disease		p.Arg426Trp
P12724	Polymorphism		p.Gly130Arg
P02766	Disease		p.Ala117Ser
P16278	Disease		p.Arg68Trp
Q9Y4U1	Disease		p.Arg206Pro
P02766	Disease		p.Gly67Arg
P08236	Disease		p.Cys38Gly
P69905	Polymorphism		p.Ala22Pro
P08684	Polymorphism		p.Ser252Ala
P06280	Disease		p.Gly43Arg
P30613	Disease		p.Arg488Gln
P52209	Polymorphism		p.Ala268Ser
P30613	Disease		p.Glu315Lys
P07315	Disease		p.Gly129Cys
P34059	Disease		p.Ala351Val
Q9H3S4	Disease		p.Asn50His
P00568	Disease		p.Gly64Arg
P04062	Disease		p.Trp351Cys
P01009	Polymorphism		p.Ile116Asn
Q14195	Polymorphism		p.Ala442Ser
P04062	Disease		p.His490Arg
P12277	Polymorphism		p.Lys177Arg
P43246	Disease		p.Asn671Tyr
P41250	Polymorphism		p.Arg388Gln
P06737	Polymorphism		p.Val698Gly
P35221	Polymorphism		p.Pro219Ser
P05106	Disease		p.Cys568Arg
P04062	Disease		p.Asn431Ile
P04062	Disease		p.Asn227Lys
Q13253	Disease		p.Tyr222Asp
Q14376	Polymorphism		p.Ala180Val
P42336	Disease		p.His1047Arg
P22033	Disease		p.Cys560Tyr
P45954	Polymorphism		p.Ser209Gly
P53634	Disease		p.Tyr347Cys
P22830	Disease		p.Tyr191His
P02768	Polymorphism		p.Phe73Tyr
P05106	Disease		p.Met321Leu
P08236	Disease		p.Arg382Cys
P40763	Disease		p.Phe384Leu
P02766	Disease		p.Asn144Ser
P04062	Disease		p.Met400Ile
P69892	Disease		p.His64Tyr
P00492	Disease		p.Leu78Val
P43246	Disease		p.Glu562Val
P68133	Disease		p.Gly17Arg
Q16667	Disease		p.Asp94Val
P35354	Polymorphism		p.Glu488Gly
P17858	Polymorphism		p.Arg151Trp
P05187	Polymorphism		p.Glu451Gly
P06280	Disease		p.Asp244Asn
P01241	Disease		p.Asp138Gly
P48735	Disease		p.Arg140Gly
P00966	Disease		p.Val345Gly
P08263	Polymorphism		p.Pro113Gln
P21912	Disease		p.Gly53Arg
Q6PI48	Disease		p.Leu626Gln
P30613	Disease		p.Ala295Val
Q00005	Polymorphism		p.Gly36Val
P42771	Disease		p.Val126Asp
P21589	Disease		p.Cys358Tyr
P24752	Disease		p.Asn93Ser
P08236	Disease		p.Gly607Ala
Q9NRD1	Polymorphism		p.Pro201Thr
Q8N5Z0	Polymorphism		p.Val243Ile
P04062	Disease		p.His201Pro
P46597	Polymorphism		p.Pro243Leu
Q9UKU7	Disease		p.Arg302Gln
P54687	Polymorphism		p.Gly330Ser
O60880	Disease		p.Cys42Trp
P04062	Disease		p.Arg209Cys
P01008	Polymorphism		p.Thr147Ala
P34059	Disease		p.Asp171Ala
P51570	Disease		p.His44Tyr
P29972	Polymorphism		p.Pro38Leu
O00255	Disease		p.Leu39Trp
O15264	Polymorphism		p.Ser41Leu
O14773	Disease		p.Val277Met
P01241	Disease		p.Thr53Ile
Q02750	Disease		p.Tyr130Cys
P49748	Disease		p.Lys299Asn
P00492	Disease		p.Phe199Val
P09467	Disease		p.Pro284Arg
P06132	Polymorphism		p.Arg113Thr
O00255	Disease		p.Glu260Lys
P06276	Disease		p.Trp499Arg
P04054	Polymorphism		p.Asn89Lys
Q16853	Polymorphism		p.Tyr317His
P01116	Disease		p.Gly12Asp
P49748	Polymorphism		p.Ser623Phe
P08236	Disease		p.Glu150Lys
Q6IMI6	Polymorphism		p.Tyr148Cys
P15289	Disease		p.Asp281Tyr
P20839	Disease		p.Val268Ile
P52789	Polymorphism		p.Arg775Gln
P09417	Disease		p.Gly149Arg
P42336	Disease		p.Gly364Arg
P51149	Disease		p.Leu129Phe
Q13617	Polymorphism		p.Asn109Ser
P26440	Disease		p.Ala311Val
O00255	Disease		p.Ala289Glu
P30566	Polymorphism		p.Ser31Asn
P01031	Polymorphism		p.Gln1043Lys
P68133	Disease		p.Thr150Asn
Q14376	Disease		p.Leu313Met
P34059	Disease		p.Asn164Thr
P30566	Disease		p.Ser395Arg
P51159	Polymorphism		p.Leu84Phe
P11245	Polymorphism		p.Gln145Pro
P62158	Polymorphism		p.Met73Thr
P30613	Disease		p.Thr408Ile
P01008	Disease		p.Arg438Gly
P05106	Disease		p.Cys601Arg
P07477	Disease		p.Asn29Thr
P63000	Polymorphism		p.Ala59Thr
P43246	Polymorphism		p.Ile770Val
P11413	Polymorphism		p.Ala335Thr
P43246	Polymorphism		p.Pro670Leu
P00492	Disease		p.Ser162Arg
P16219	Disease		p.Gly92Cys
P00395	Disease		p.Ser142Phe
P34059	Polymorphism		p.Ala459Val
P08236	Disease		p.Arg577Leu
P05106	Disease		p.Tyr141Cys
P00966	Disease		p.Ala118Thr
P09467	Polymorphism		p.Phe233Ile
P54098	Disease		p.His932Tyr
P19801	Polymorphism		p.Met479Ile
O95711	Polymorphism		p.Ser93Pro
P13671	Polymorphism		p.Ala119Glu
Q92947	Disease		p.Ala122Val
P22033	Disease		p.Asn189Lys
P68133	Disease		p.Gln43Arg
P28222	Polymorphism		p.Phe219Leu
P68133	Disease		p.Glu74Lys
P63316	Disease		p.Glu134Asp
P03950	Disease		p.Cys63Trp
P78330	Disease		p.Met52Thr
P24752	Disease		p.Asn158Asp
P11413	Polymorphism		p.Arg459Pro
P43246	Disease		p.His46Gln
P54098	Disease		p.Pro587Leu
P00492	Disease		p.Gly71Arg
P00751	Disease		p.Phe286Leu
P69905	Polymorphism		p.His21Gln
P22033	Disease		p.Gly703Arg
P51649	Disease		p.Cys93Phe
P06744	Disease		p.Arg273His
P29033	Polymorphism		p.Cys169Tyr
Q03013	Polymorphism		p.Leu208Val
P69892	Polymorphism		p.Ile76Thr
P11413	Disease		p.Val394Leu
P04062	Disease		p.Val433Leu
Q9ULC4	Polymorphism		p.Leu106His
O75792	Disease		p.Gly37Ser
O00255	Disease		p.Leu418Arg
P22033	Disease		p.Gly626Cys
P10632	Polymorphism		p.Arg139Lys
P11766	Polymorphism		p.Asp353Glu
P04062	Disease		p.Leu483Pro
P00966	Disease		p.Arg265Cys
P16278	Disease		p.Thr420Pro
P60174	Disease		p.Phe278Leu
P04424	Disease		p.Arg113Gln
P00480	Disease		p.Trp265Leu
P34059	Disease		p.Phe97Val
P01008	Disease		p.Met121Lys
P13804	Disease		p.Val157Gly
P14416	Polymorphism		p.Pro310Ser
P12931	Polymorphism		p.Ala237Thr
P00480	Disease		p.Arg277Trp
P04062	Disease		p.Ala380Thr
Q9UKU7	Disease		p.Gly137Arg
P68133	Disease		p.Ser350Leu
P48637	Disease		p.Asp219Ala
P16278	Disease		p.Arg590His
P00813	Disease		p.Gly140Glu
P02766	Polymorphism		p.Arg124His
Q99895	Polymorphism		p.Leu220Arg
P34913	Polymorphism		p.Pro225Leu
Q9UIK4	Polymorphism		p.Arg60Trp
P30613	Disease		p.Ala468Val
P22033	Disease		p.Met700Lys
P24666	Polymorphism		p.Ser137Phe
P08236	Disease		p.Pro30Ser
P11310	Disease		p.Arg206Leu
P19367	Disease		p.Leu529Ser
Q03405	Polymorphism		p.Thr86Ala
P45984	Polymorphism		p.Ala246Thr
P50226	Polymorphism		p.Tyr62Phe
P22033	Disease		p.Gly158Val
Q99574	Disease		p.Ser49Pro
O60880	Disease		p.Tyr7Cys
P15289	Disease		p.Ala212Pro
Q9NQT4	Polymorphism		p.Cys33Trp
P02042	Polymorphism		p.Pro37His
Q9BS40	Polymorphism		p.Thr134Met
Q7RTN6	Polymorphism		p.Pro64Ser
P12694	Disease		p.Gln190Lys
P03950	Disease		p.Arg55Lys
P63000	Polymorphism		p.Asn26Asp
P20711	Polymorphism		p.Met239Ile
P53634	Disease		p.Val129Glu
P00441	Disease		p.His81Ala
P04062	Disease		p.Ile441Phe
P11509	Polymorphism		p.Lys476Arg
P16278	Disease		p.Asp491Asn
P54098	Disease		p.Arg807Pro
P22033	Disease		p.Gln383His
P29033	Polymorphism		p.Val153Ile
Q9NVV4	Polymorphism		p.Tyr221His
P01112	Disease		p.Glu63Lys
P22830	Disease		p.Phe417Ser
P06744	Disease		p.Thr5Ile
P68871	Polymorphism		p.Asn20Asp
P04181	Disease		p.Tyr55His
Q16548	Polymorphism		p.Asn39Lys
P06280	Disease		p.Ser65Thr
P11217	Disease		p.Leu397Pro
Q15437	Polymorphism		p.Ile318Thr
P00441	Disease		p.Gly73Ser
P08236	Disease		p.Ala619Val
P15289	Disease		p.His397Tyr
Q9Y4U1	Disease		p.Gln27Arg
P02766	Disease		p.Ala117Gly
P08236	Disease		p.Tyr495Cys
P05106	Disease		p.Leu222Pro
P11245	Polymorphism		p.Thr193Met
P04406	Polymorphism		p.Lys251Asn
O60880	Disease		p.Thr68Ile
P53634	Disease		p.Tyr294His
P16278	Disease		p.Trp509Cys
P54098	Disease		p.Glu1136Lys
P30613	Disease		p.Gly275Arg
P02042	Polymorphism		p.Glu122Val
P05166	Disease		p.Thr428Ile
Q92947	Disease		p.Arg313Trp
P63092	Disease		p.Arg385His
P34059	Disease		p.Met391Val
P16520	Polymorphism		p.Trp339Leu
P53634	Disease		p.Arg339Cys
P08842	Disease		p.Gln560Pro
P49748	Disease		p.Asp454Asn
P51159	Polymorphism		p.Thr85Pro
P43246	Disease		p.Ala45Val
Q92947	Disease		p.Ser139Leu
P49748	Disease		p.Arg459Trp
O75531	Disease		p.Ala12Thr
P08559	Disease		p.Arg302Cys
P31150	Disease		p.Arg423Pro
P15289	Disease		p.Thr327Ile
P00813	Disease		p.Ala215Thr
P22033	Disease		p.Thr566Arg
Q14914	Polymorphism		p.Ala27Ser
P60174	Disease		p.Glu142Asp
P45954	Polymorphism		p.Ile316Val
P48728	Disease		p.Arg320His
P02766	Disease		p.Tyr89His
Q8IZI9	Polymorphism		p.Lys70Arg
P68133	Disease		p.Asp294Val
P60891	Disease		p.Ala87Thr
P24158	Polymorphism		p.Ala135Thr
P11086	Polymorphism		p.Arg254His
P06744	Disease		p.Thr224Met
P04062	Disease		p.Arg170Leu
P68133	Disease		p.Glu336Ala
Q9NZK5	Polymorphism		p.His335Arg
P00390	Polymorphism		p.Ile261Val
P00441	Disease		p.Asp125Val
P51649	Disease		p.Gly409Asp
P10635	Polymorphism		p.Ile297Leu
P00480	Disease		p.Tyr183Cys
P00441	Disease		p.Leu85Phe
P08684	Polymorphism		p.Pro218Arg
P68133	Disease		p.His75Leu
P21549	Polymorphism		p.Ile340Met
O60880	Disease		p.Arg55Leu
P68133	Disease		p.Ala116Thr
P00480	Disease		p.Phe354Cys
P45381	Disease		p.Gly274Arg
P15289	Disease		p.Leu52Pro
Q00266	Disease		p.Arg356Gln
P34059	Disease		p.Ser470Pro
P23141	Polymorphism		p.Gly143Glu
P06132	Disease		p.Gly281Val
O95932	Polymorphism		p.Met58Val
P00395	Polymorphism		p.Phe235Ser
P06280	Disease		p.Asp264Tyr
P05187	Polymorphism		p.Arg263His
P15289	Disease		p.Leu181Gln
P01008	Disease		p.Ser323Pro
P00540	Polymorphism		p.Ala105Ser
P06865	Polymorphism		p.Ile436Val
P06744	Disease		p.Gln343Arg
P00751	Disease		p.Met458Ile
P22033	Disease		p.Leu328Pro
P48637	Disease		p.Tyr270Cys
P53634	Disease		p.Glu447Gly
Q9BRG1	Polymorphism		p.Ile76Val
Q7LG56	Disease		p.Arg121His
P24158	Polymorphism		p.Val119Ile
Q15661	Polymorphism		p.Asn132Lys
P35914	Disease		p.Ile200Phe
P00492	Disease		p.Arg48His
P63092	Disease		p.Ser250Arg
P06865	Disease		p.Arg178Cys
P47989	Polymorphism		p.Glu133Lys
P06280	Disease		p.Trp162Cys
P06280	Disease		p.Arg49Ser
P00480	Disease		p.Glu326Lys
Q92947	Disease		p.Leu179Arg
P30566	Disease		p.Leu311Val
P05106	Disease		p.Gly598Ser
P05108	Disease		p.Ala189Val
Q14376	Disease		p.Gly90Glu
P17655	Polymorphism		p.Lys568Gln
P11310	Disease		p.Gly310Arg
P09914	Polymorphism		p.Pro131His
Q8TBC4	Polymorphism		p.Lys9Arg
P02042	Polymorphism		p.Asn118Asp
Q14117	Disease		p.Thr68Arg
P01008	Disease		p.Ser214Tyr
P52789	Polymorphism		p.Arg274Cys
Q03426	Disease		p.Val310Met
P23141	Polymorphism		p.Asp203Glu
P22830	Disease		p.Phe260Leu
P42224	Disease		p.Met202Ile
P54098	Disease		p.Trp312Arg
P16278	Disease		p.Pro549Leu
P01241	Disease		p.Lys67Arg
P46597	Polymorphism		p.Val179Gly
P47989	Polymorphism		p.Arg1176Cys
P51149	Polymorphism		p.Lys32Glu
Q9HAN9	Disease		p.Asn273Asp
P42773	Polymorphism		p.Thr126Met
P54098	Disease		p.Ala889Thr
P05062	Disease		p.Pro185Arg
O15264	Polymorphism		p.Ala282Val
P00367	Disease		p.Tyr319Cys
P04181	Disease		p.Ala270Pro
P22033	Disease		p.Gly717Val
P00492	Disease		p.Cys23Trp
P08559	Disease		p.Arg72Cys
P04181	Disease		p.Arg154Leu
Q14376	Disease		p.Asn34Ser
P53634	Disease		p.Gly301Ser
P15289	Disease		p.Phe247Ser
Q03393	Disease		p.Pro87Ser
Q9UK55	Polymorphism		p.Thr161Ser
P42771	Disease		p.Val59Gly
P15289	Disease		p.Arg370Trp
Q9Y5X4	Disease		p.Gly88Val
P34059	Disease		p.Gly96Val
P05165	Disease		p.Gly668Arg
P29033	Disease		p.Val95Met
P06732	Polymorphism		p.Leu127Val
Q92947	Disease		p.Phe236Leu
P07477	Disease		p.Arg122His
P05062	Disease		p.Leu257Pro
P20711	Disease		p.Pro47His
P46597	Polymorphism		p.Glu288Asp
P04062	Disease		p.Ser310Asn
O60921	Polymorphism		p.Gln147Lys
P01008	Disease		p.Gly456Arg
Q9HAN9	Disease		p.Ile184Met
P11802	Polymorphism		p.Arg82Gln
P05107	Disease		p.Gly284Ser
P00367	Disease		p.Ser270Cys
P06865	Disease		p.Phe211Ser
P06865	Disease		p.Trp420Cys
Q15437	Disease		p.Arg530Trp
P06280	Disease		p.Asn272Lys
P08246	Polymorphism		p.Pro139Leu
P00441	Disease		p.Cys7Phe
P42771	Polymorphism		p.His83Gln
P22830	Disease		p.Pro192Thr
Q99895	Polymorphism		p.Asp260Asn
Q9UM07	Polymorphism		p.Val82Ala
P21589	Polymorphism		p.Met379Thr
P08754	Disease		p.Gly40Arg
P00441	Disease		p.His44Arg
P01112	Disease		p.Gly12Glu
Q15437	Polymorphism		p.Pro433Leu
Q15819	Polymorphism		p.Asp40His
P09488	Polymorphism		p.Lys173Asn
O00255	Disease		p.Val167Phe
P06280	Disease		p.Pro265Arg
P08842	Disease		p.Trp372Arg
P15104	Disease		p.Arg324Cys
P34059	Disease		p.Glu450Val
P00450	Polymorphism		p.Thr841Arg
Q92973	Polymorphism		p.Asp34Glu
P29033	Disease		p.Arg184Trp
P39019	Disease		p.Leu131Pro
P00488	Polymorphism		p.Tyr205Phe
P00813	Polymorphism		p.Lys80Arg
P16278	Disease		p.Tyr270Asp
P35241	Polymorphism		p.Lys328Glu
P02766	Disease		p.Glu62Gly
P30613	Disease		p.Arg163Cys
P06132	Disease		p.Pro235Ser
P05062	Disease		p.Arg304Trp
P11310	Disease		p.Tyr67His
P02766	Disease		p.Ser43Asn
P00480	Disease		p.Ser203Cys
P37268	Polymorphism		p.Lys45Arg
Q9Y5Z4	Polymorphism		p.Glu191Ala
P50750	Polymorphism		p.Gly231Ala
P16278	Disease		p.Asn318His
P15144	Polymorphism		p.Ser752Asn
P00480	Disease		p.Gly50Arg
O43745	Polymorphism		p.Arg127Pro
P04424	Disease		p.Val335Leu
P05062	Disease		p.Ile74Thr
P00491	Disease		p.Glu89Lys
Q16667	Disease		p.Asn187Ser
P34059	Polymorphism		p.Ile178Val
Q92947	Disease		p.Gly354Arg
P00441	Disease		p.Ile114Thr
P02768	Disease		p.Arg242Pro
P00441	Disease		p.Ile152Thr
P07477	Disease		p.Asn54Ser
P06280	Disease		p.Tyr134Ser
Q06330	Polymorphism		p.Arg419Gln
P07686	Disease		p.Pro504Ser
P53634	Disease		p.Glu319Gly
Q9Y5Z4	Polymorphism		p.Arg140Gln
O00255	Disease		p.Arg420Pro
Q6PI48	Polymorphism		p.Lys196Arg
P43246	Disease		p.Met729Val
P34059	Disease		p.Pro151Ser
P16219	Polymorphism		p.Arg383His
Q99497	Polymorphism		p.Glu163Lys
P21953	Disease		p.Arg183Pro
P00568	Polymorphism		p.Glu123Gln
P11245	Polymorphism		p.Arg64Trp
P52789	Polymorphism		p.Gln142His
P05062	Disease		p.Leu284Pro
P52789	Polymorphism		p.Leu148Phe
P22680	Polymorphism		p.Phe100Ser
P40763	Disease		p.Arg423Gln
Q9HAV4	Polymorphism		p.Ser241Asn
P06132	Disease		p.Glu218Lys
P30613	Disease		p.Arg337Gln
P55809	Disease		p.Val221Met
P49773	Disease		p.His112Asn
P31040	Polymorphism		p.Val333Ile
P02042	Polymorphism		p.Glu27Asp
P06280	Disease		p.Asn272Ser
P29033	Polymorphism		p.Gly160Ser
P49419	Disease		p.Ala199Val
P05062	Polymorphism		p.Ile268Asn
P36873	Polymorphism		p.Phe152Ser
P26678	Disease		p.Arg9Cys
P11509	Polymorphism		p.Arg128Gln
P42336	Disease		p.Cys378Tyr
P06276	Disease		p.Ala229Thr
Q9NZL9	Polymorphism		p.Ala293Thr
P04062	Disease		p.Arg159Gln
P00390	Polymorphism		p.Pro314His
P04062	Disease		p.Thr530Ile
P42224	Disease		p.Asp165Gly
P00813	Disease		p.Ala179Asp
P20702	Polymorphism		p.Phe971Leu
P22033	Disease		p.Trp105Arg
P05154	Polymorphism		p.Lys105Glu
P11086	Polymorphism		p.Ala175Thr
P22033	Disease		p.Arg108His
P09211	Polymorphism		p.Ile105Val
P21549	Disease		p.Ser187Phe
P53634	Disease		p.Gly139Arg
P05091	Polymorphism		p.Glu496Lys
Q92947	Disease		p.Cys115Tyr
P68871	Polymorphism		p.Glu23Ala
P06865	Disease		p.Arg178His
Q13253	Disease		p.Cys184Tyr
P00488	Polymorphism		p.Val40Ile
P45381	Disease		p.Ala305Glu
P54098	Disease		p.Gln879His
Q93099	Disease		p.Gly270Arg
P34913	Polymorphism		p.Glu470Gly
Q9BPX1	Polymorphism		p.Asn31Asp
P43246	Disease		p.Val102Ile
O00255	Disease		p.Gln265Pro
Q03393	Disease		p.Asp136Val
Q08257	Polymorphism		p.Pro66Ser
O00255	Disease		p.Leu449Pro
P15144	Polymorphism		p.Leu243Pro
P07384	Polymorphism		p.Thr103Ala
P68133	Disease		p.Ala172Gly
Q16548	Polymorphism		p.Glu117Asp
P07954	Disease		p.Asp425Val
P14618	Polymorphism		p.Gly204Val
P02042	Polymorphism		p.Arg117Cys
P43246	Disease		p.Met492Val
P22352	Polymorphism		p.Phe128Leu
P50613	Polymorphism		p.Thr285Met
Q03393	Disease		p.Arg25Gln
P10635	Polymorphism		p.Leu231Pro
P02766	Disease		p.Glu81Gly
O43488	Polymorphism		p.Gly198Ser
Q03426	Disease		p.Ser150Leu
P43246	Disease		p.His639Arg
P07737	Disease		p.Glu117Gly
P63261	Disease		p.Lys118Met
P30566	Disease		p.Arg190Gln
P23526	Disease		p.Ala89Val
P30613	Disease		p.Gly458Asp
P68871	Polymorphism		p.Glu7Gln
P06280	Disease		p.Glu341Lys
P16278	Disease		p.Trp273Leu
Q92843	Polymorphism		p.Gln133Arg
P00480	Disease		p.Ala102Glu
Q16769	Polymorphism		p.His360Pro
P04181	Disease		p.Arg250Pro
P06280	Disease		p.Gly360Cys
P16083	Polymorphism		p.Gly58Asp
P51149	Disease		p.Asn161Thr
P01008	Disease		p.Met283Ile
P21549	Disease		p.Ala112Asp
P04062	Disease		p.Tyr457Cys
P63261	Disease		p.Pro264Leu
P15289	Disease		p.Pro148Leu
Q9Y4U1	Disease		p.Arg189Ser
Q96I15	Polymorphism		p.Ala175Thr
P13716	Disease		p.Ala274Thr
P29972	Polymorphism		p.Ala45Val
P14061	Polymorphism		p.Ala238Val
P22830	Disease		p.Met267Ile
P04062	Disease		p.Pro217Ser
P69892	Polymorphism		p.His147Tyr
Q9BTZ2	Polymorphism		p.Pro202Ser
P54098	Disease		p.Gln497His
Q99895	Polymorphism		p.Gly218Ser
P06744	Disease		p.Thr195Ile
P01031	Polymorphism		p.Phe518Ser
Q14749	Disease		p.His177Asn
P08236	Disease		p.Pro364Leu
P30566	Disease		p.Ser447Pro
P42771	Disease		p.Leu97Arg
O43708	Polymorphism		p.Met82Thr
P68133	Disease		p.Asn227Val
P30613	Disease		p.Arg504Leu
P16278	Disease		p.Val240Met
P01241	Polymorphism		p.Val136Ile
P48735	Disease		p.Arg140Gln
P32320	Polymorphism		p.Lys27Gln
P16278	Disease		p.Thr500Ala
P15289	Disease		p.Leu68Pro
P00480	Disease		p.Leu301Phe
O00255	Disease		p.Cys170Arg
Q13126	Polymorphism		p.Val56Ile
P16278	Disease		p.Gly190Asp
P23219	Polymorphism		p.Ile443Val
P01008	Disease		p.Ile251Thr
Q05329	Polymorphism		p.Gly232Glu
P34059	Disease		p.Phe284Val
P24752	Disease		p.Ala380Thr
P68871	Polymorphism		p.His3Arg
P00480	Disease		p.Leu201Pro
P35354	Polymorphism		p.Arg228His
P00480	Disease		p.Arg330Gly
P49748	Disease		p.Glu534Lys
P00480	Disease		p.Pro305His
P22033	Disease		p.Tyr587Cys
P51159	Disease		p.Leu130Pro
P38117	Disease		p.Asp128Asn
P15289	Polymorphism		p.Phe356Val
P23141	Polymorphism		p.Ser75Asn
P17050	Disease		p.Ser160Cys
Q92947	Disease		p.His403Arg
P00966	Disease		p.Gly324Ser
P01019	Polymorphism		p.Pro335Ser
P54868	Disease		p.Gly212Arg
P00441	Disease		p.Gly148Arg
P26440	Disease		p.Asp69Asn
P15289	Disease		p.Ser96Leu
P21549	Disease		p.Gly161Arg
P01008	Disease		p.Asp398His
P63261	Disease		p.Ala135Val
P51570	Disease		p.Arg68Cys
P06280	Disease		p.Pro146Ser
P29033	Disease		p.Thr86Arg
Q9Y5X4	Disease		p.Arg309Gly
P16278	Disease		p.Tyr83His
P54098	Polymorphism		p.Glu1143Gly
O75608	Polymorphism		p.Pro153Ser
P49888	Polymorphism		p.Asp22Tyr
P19099	Polymorphism		p.Lys173Arg
Q9UNI1	Polymorphism		p.Gln243Arg
P20813	Polymorphism		p.Thr306Ser
Q03405	Polymorphism		p.Glu55Gly
P09417	Disease		p.Phe212Cys
P45381	Polymorphism		p.Cys310Gly
P06132	Disease		p.Ile334Thr
P34059	Disease		p.Glu185Gly
P06280	Disease		p.Asp234Glu
O00255	Disease		p.Glu45Lys
O00255	Disease		p.Gly286Arg
P20813	Polymorphism		p.Ile328Thr
P11086	Polymorphism		p.Thr98Ala
P02766	Disease		p.Glu109Gln
P02766	Disease		p.Leu75Gln
P06280	Disease		p.Ser297Phe
Q9UM07	Polymorphism		p.Pro102Thr
P02753	Disease		p.Ile59Asn
Q08188	Polymorphism		p.Ile163Leu
P53634	Disease		p.Cys291Tyr
P49005	Polymorphism		p.Asn303Ser
P05106	Disease		p.Arg119Trp
Q8TCD5	Polymorphism		p.Pro68Leu
Q9UBT2	Polymorphism		p.Leu307Arg
O00255	Disease		p.Asp423Asn
P20702	Polymorphism		p.Phe201Leu
Q15437	Disease		p.Ser603Leu
P68133	Disease		p.Met229Ile
P15289	Disease		p.Gly293Ser
P69905	Polymorphism		p.Ala6Pro
Q92947	Disease		p.Val148Ile
P34059	Disease		p.Ser53Phe
P15289	Disease		p.Arg84Trp
P05106	Disease		p.Asp145Tyr
Q05329	Polymorphism		p.Gly326Ala
P16278	Disease		p.Arg148Cys
P01008	Disease		p.Ala416Ser
P02792	Disease		p.Ala96Thr
P52292	Polymorphism		p.Ala157Val
P32322	Disease		p.Arg119His
P30613	Disease		p.Ala431Thr
Q9BYC5	Polymorphism		p.Thr267Lys
P00966	Disease		p.Arg157Cys
P00480	Disease		p.Thr44Ile
Q16873	Polymorphism		p.Arg142Gln
P21549	Polymorphism		p.Ile279Thr
P06276	Disease		p.Phe56Ile
P30566	Disease		p.Arg141Trp
O00255	Disease		p.Ala314Pro
P00480	Disease		p.Gly269Glu
P20711	Polymorphism		p.Met17Val
P78362	Polymorphism		p.Leu615Ile
P10635	Polymorphism		p.Glu155Lys
P00966	Disease		p.Leu206Pro
P34059	Disease		p.Ser135Arg
P30613	Disease		p.Gly165Val
P34059	Disease		p.Pro125Leu
P08236	Disease		p.Gly572Asp
Q13938	Polymorphism		p.Arg39Gly
Q9UBR2	Polymorphism		p.Ala286Thr
P09417	Disease		p.Gly17Arg
Q93099	Disease		p.Ser189Ile
P49748	Disease		p.Leu602Ile
Q8TBK2	Polymorphism		p.Asp340Asn
P02042	Polymorphism		p.Ala28Ser
P02766	Disease		p.Asp58Ala
P42229	Polymorphism		p.Arg389His
P01009	Polymorphism		p.Arg247Cys
P08559	Disease		p.Arg378His
P01116	Disease		p.Lys147Glu
P11509	Polymorphism		p.Arg485Leu
P07741	Disease		p.Gly133Asp
P49748	Disease		p.Ala490Pro
Q8N6T7	Polymorphism		p.Ser46Asn
Q99714	Disease		p.Arg130Cys
P01116	Disease		p.Thr58Ile
P30566	Disease		p.Arg426His
P05166	Disease		p.Gly198Asp
P40121	Polymorphism		p.His335Arg
P06280	Disease		p.Leu300Phe
P00966	Disease		p.Val263Met
P08631	Polymorphism		p.Pro502Gln
P63092	Disease		p.Arg280Lys
P54098	Disease		p.Arg627Gln
P54098	Disease		p.Ser1176Leu
P00441	Disease		p.Gly42Ser
P01116	Disease		p.Val14Ile
P15289	Disease		p.Tyr201Cys
P35914	Disease		p.Arg165Gln
P43246	Disease		p.Asp283Tyr
P05154	Polymorphism		p.Ala55Val
P05106	Disease		p.Cys586Phe
P16278	Disease		p.Arg49His
P02766	Disease		p.Ser97Tyr
P02766	Disease		p.Trp61Leu
P00480	Disease		p.Pro220Ala
Q06609	Disease		p.Arg150Gln
P36575	Polymorphism		p.Leu44Phe
P50226	Polymorphism		p.Lys282Glu
Q14117	Disease		p.Arg490Thr
P42336	Disease		p.His1047Tyr
P69891	Polymorphism		p.Asp44Asn
P06737	Polymorphism		p.Ile806Leu
P42262	Polymorphism		p.Gln607Arg
P51159	Disease		p.Trp73Gly
P05162	Polymorphism		p.Val119Ile
P50897	Disease		p.Trp38Cys
P48637	Disease		p.Asp469Glu
Q06330	Disease		p.Glu63Gly
P55809	Disease		p.Ser226Asn
P01241	Disease		p.Ser134Cys
P62424	Polymorphism		p.Ala24Val
P15311	Polymorphism		p.Ala494Pro
O00255	Disease		p.Glu26Lys
P00480	Disease		p.Gly188Val
P11245	Polymorphism		p.Asp122Asn
O15217	Polymorphism		p.Leu100Pro
Q00266	Disease		p.Ser38Asn
P08237	Disease		p.Arg39Pro
P00480	Disease		p.Ala208Thr
P07741	Disease		p.Met136Thr
P46597	Polymorphism		p.Val171Met
P02766	Disease		p.Ala56Pro
Q05329	Polymorphism		p.Lys124Asn
P69891	Polymorphism		p.Gly26Arg
P00480	Disease		p.His202Tyr
P42336	Disease		p.Tyr1021Cys
P00326	Polymorphism		p.Pro166Ser
Q9P0G3	Polymorphism		p.Arg64His
P40763	Polymorphism		p.Gln32Lys
O43708	Polymorphism		p.Asn133His
P22033	Disease		p.Pro86Leu
P06276	Disease		p.Leu358Ile
P30613	Disease		p.Ser376Ile
P06280	Disease		p.Thr410Ala
P11217	Disease		p.Gly686Arg
P42771	Disease		p.Pro81Thr
O75897	Polymorphism		p.Ile68Met
P49748	Disease		p.Arg366His
P12081	Disease		p.Tyr454Ser
P55210	Polymorphism		p.Asp255Glu
Q9Y617	Disease		p.Asp100Ala
P04062	Disease		p.Gly152Glu
P06280	Disease		p.Ser235Cys
P16083	Polymorphism		p.Val184Ala
P17858	Polymorphism		p.Gly81Ala
P23219	Polymorphism		p.Arg149Leu
P15289	Polymorphism		p.Arg496His
P50897	Disease		p.Trp296Arg
O14958	Polymorphism		p.Thr66Ala
P29033	Polymorphism		p.Phe191Leu
P09417	Disease		p.Pro145Leu
P45381	Disease		p.Arg168Cys
P22033	Disease		p.Phe638Ile
P00441	Disease		p.Phe21Cys
P68133	Disease		p.Gly270Cys
P13671	Polymorphism		p.Lys397Glu
P22033	Disease		p.Gly427Asp
Q6PI48	Disease		p.Leu626Val
P23219	Polymorphism		p.Leu237Met
P21266	Polymorphism		p.Val224Ile
P45984	Polymorphism		p.Gly268Ala
P05187	Polymorphism		p.Ile89Leu
Q16772	Polymorphism		p.Gly36Glu
P06744	Disease		p.Arg347Cys
P68133	Disease		p.Asn117Ser
P04424	Disease		p.Val178Met
P06737	Polymorphism		p.Arg425Pro
P63316	Disease		p.Leu29Gln
P20711	Disease		p.Ser250Phe
Q16836	Disease		p.Asp57Glu
P51570	Polymorphism		p.Gly274Asp
Q9P0G3	Polymorphism		p.His45Tyr
P00966	Disease		p.Gly362Val
P16520	Polymorphism		p.Gly272Ser
P60891	Disease		p.Gln133Pro
P42224	Disease		p.Tyr170Asn
P00918	Disease		p.His107Tyr
P40763	Disease		p.Val637Leu
P68871	Polymorphism		p.Lys18Gln
P02042	Polymorphism		p.Thr5Ser
Q07812	Polymorphism		p.Gly39Arg
P07320	Disease		p.Pro24Ser
P08236	Disease		p.Gly136Arg
Q9Y4U1	Disease		p.His122Arg
P29033	Disease		p.Arg75Trp
Q9UM07	Polymorphism		p.Asp89Asn
P05187	Polymorphism		p.Arg231Pro
P60709	Polymorphism		p.Pro243Leu
P04179	Polymorphism		p.Arg156Trp
P00480	Disease		p.His168Arg
P05062	Disease		p.Asn335Lys
P28222	Polymorphism		p.Phe124Cys
P06132	Disease		p.Val134Gln
P00367	Disease		p.Arg322Cys
P42785	Polymorphism		p.Thr444Ser
P30711	Polymorphism		p.Glu173Lys
P11217	Disease		p.Leu116Pro
Q15661	Polymorphism		p.His136Arg
Q14376	Disease		p.Arg239Trp
P42771	Disease		p.Leu32Pro
O95932	Disease		p.Leu517Trp
P09936	Polymorphism		p.Ser18Tyr
P61956	Polymorphism		p.Asp16Asn
P06280	Disease		p.Cys172Arg
P09467	Polymorphism		p.Arg255Leu
P09467	Polymorphism		p.Val325Ala
P68871	Polymorphism		p.His3Leu
P05106	Disease		p.Cys586Arg
P02786	Polymorphism		p.Arg677His
P30613	Disease		p.Ala495Thr
P42336	Disease		p.Glu726Lys
P04424	Disease		p.Arg379Cys
P34059	Disease		p.Asn487Ser
P50053	Disease		p.Gly40Arg
P04181	Polymorphism		p.Leu437Phe
P32322	Disease		p.Arg251His
P09467	Disease		p.Ala177Asp
P16278	Disease		p.Tyr333His
P46063	Polymorphism		p.Asp495His
P06280	Disease		p.Gly373Asp
Q13216	Disease		p.Leu202Ser
P23368	Polymorphism		p.Pro114Leu
P00441	Disease		p.Leu127Ser
Q16854	Disease		p.Glu227Lys
P01019	Polymorphism		p.Leu392Met
P07360	Polymorphism		p.Arg69Gln
O75326	Polymorphism		p.Arg461Cys
P05062	Polymorphism		p.Arg134Ser
P00395	Polymorphism		p.Phe94Cys
P06865	Disease		p.Met301Arg
P01008	Disease		p.Arg438Met
Q92947	Disease		p.Cys308Ser
P00813	Disease		p.Arg156Cys
Q08AH3	Polymorphism		p.Ser513Leu
P07358	Polymorphism		p.Pro261Leu
P30566	Disease		p.Tyr114His
P15289	Disease		p.Glu253Lys
P16520	Polymorphism		p.Gly324Glu
P43246	Polymorphism		p.Gly322Asp
P54098	Disease		p.Arg1096Cys
P00813	Polymorphism		p.Thr233Ile
P01116	Disease		p.Gly12Val
P63316	Disease		p.Asp145Glu
P00390	Polymorphism		p.Glu297Asp
P11413	Polymorphism		p.Arg81Cys
P06280	Disease		p.Ala377Asp
P00918	Disease		p.His94Tyr
P06865	Disease		p.Arg252His
P01112	Disease		p.Gly12Val
P00480	Disease		p.Ser340Pro
P50897	Disease		p.Val181Met
P21549	Disease		p.Asp183Asn
P05181	Polymorphism		p.His457Leu
P34059	Disease		p.Ala107Thr
P06241	Polymorphism		p.Ile445Phe
P06280	Disease		p.Gly128Glu
P00966	Disease		p.Trp179Arg
P42336	Disease		p.Glu365Lys
P06280	Disease		p.Gly258Arg
P00441	Disease		p.Ala5Ser
P22033	Disease		p.Arg616Cys
P42771	Disease		p.Gly89Ser
P06280	Disease		p.Ala156Val
P01019	Polymorphism		p.Leu43Phe
P00374	Disease		p.Leu80Phe
P22033	Disease		p.Ala324Thr
P53634	Polymorphism		p.Ile453Val
P10635	Polymorphism		p.Arg365His
P60520	Polymorphism		p.Val51Ala
Q9HAN9	Disease		p.Ala13Thr
P00441	Disease		p.Glu50Lys
Q03393	Disease		p.Phe100Val
P02766	Disease		p.Val40Ile
O00255	Disease		p.Asp362His
P02774	Polymorphism		p.Lys436Thr
P00441	Disease		p.Ala146Thr
P43246	Disease		p.Glu647Lys
P01008	Disease		p.Cys462Phe
P31930	Polymorphism		p.Asp215His
P06737	Polymorphism		p.Val222Ile
P22033	Polymorphism		p.Thr598Ala
P13804	Disease		p.Gly116Arg
P30613	Disease		p.Arg532Gln
Q16548	Polymorphism		p.Gly82Asp
P00480	Disease		p.Tyr176Cys
P01112	Disease		p.Gly12Cys
P42263	Polymorphism		p.Phe525Leu
P47989	Polymorphism		p.Ile646Val
P32322	Disease		p.Gly248Glu
P34059	Disease		p.Val138Ala
O00255	Disease		p.Ala390Val
P49419	Disease		p.Arg335Gln
O60671	Polymorphism		p.Thr104Ser
Q8IVH4	Disease		p.Tyr207Cys
P06280	Disease		p.Ile242Asn
P11509	Polymorphism		p.Val110Leu
P11766	Polymorphism		p.Val309Ile
P48426	Polymorphism		p.Asn251Ser
P60891	Disease		p.Ile290Thr
P68871	Polymorphism		p.Glu7Lys
P06280	Disease		p.Trp236Cys
P04424	Disease		p.Arg193Gln
P48728	Disease		p.Glu211Lys
P06865	Disease		p.Arg170Gln
P05106	Disease		p.Gly247Asp
P46597	Polymorphism		p.Lys81Glu
P06732	Polymorphism		p.Glu83Gly
P45381	Disease		p.Cys152Tyr
P15289	Disease		p.Arg390Gln
P03950	Disease		p.Lys41Ile
P29033	Disease		p.Arg32His
P06280	Disease		p.Arg301Gln
P40763	Polymorphism		p.Met143Ile
Q8N335	Disease		p.Glu83Lys
P05165	Polymorphism		p.Val551Phe
Q9H4Y5	Polymorphism		p.Cys130Tyr
Q16853	Polymorphism		p.Val171Met
P15289	Disease		p.Pro155Arg
Q99714	Disease		p.Asn247Ser
P16278	Disease		p.Val216Ala
P04062	Disease		p.Val54Leu
P00966	Disease		p.Glu270Gln
P15289	Polymorphism		p.Thr391Ser
P30566	Disease		p.Arg374Trp
P08236	Disease		p.Arg477Trp
O14773	Disease		p.Glu343Lys
Q08AH3	Polymorphism		p.Val335Leu
P43246	Disease		p.Lys845Glu
P14091	Polymorphism		p.Thr329Ile
P69905	Polymorphism		p.Asp7Ala
P11509	Polymorphism		p.Gly479Val
Q9Y5X4	Disease		p.Arg385Pro
P21549	Disease		p.Met195Arg
P05107	Disease		p.Lys196Thr
P50454	Polymorphism		p.Ala41Pro
P06280	Disease		p.Ala285Pro
Q03426	Disease		p.His20Asn
P01241	Disease		p.Arg42Cys
P54098	Disease		p.Ala957Pro
P69905	Polymorphism		p.Ala20Glu
P00441	Disease		p.Val15Met
P15289	Disease		p.Gly154Asp
P04062	Disease		p.Lys452Gln
P55809	Disease		p.Ser405Pro
P06865	Disease		p.Leu127Phe
P54098	Disease		p.Tyr955Cys
P00480	Disease		p.Tyr55Asp
P04062	Disease		p.Arg296Gln
P00813	Disease		p.Leu304Arg
Q15661	Polymorphism		p.Ile118Thr
O00255	Disease		p.Ile147Phe
P00367	Disease		p.Arg274Cys
P05106	Disease		p.Gly605Ser
P00492	Disease		p.Arg51Pro
P06737	Disease		p.Asn377Lys
P08237	Disease		p.Gly209Asp
P23368	Polymorphism		p.Gly450Glu
O14773	Polymorphism		p.Arg175His
Q15437	Polymorphism		p.Met373Val
P00918	Disease		p.Gly144Arg
P43320	Polymorphism		p.Ala65Ser
P16278	Disease		p.Pro597Ser
O00255	Disease		p.Arg234Leu
Q16613	Disease		p.Ala129Thr
P06276	Disease		p.Tyr156Cys
Q03393	Disease		p.Val70Asp
P01019	Polymorphism		p.Leu244Arg
P04062	Disease		p.Ile158Ser
Q8N335	Polymorphism		p.Leu178Phe
P11245	Polymorphism		p.Arg64Gln
O43488	Polymorphism		p.Ala142Thr
P00966	Disease		p.Thr389Ile
Q14164	Polymorphism		p.Thr483Met
P68133	Disease		p.Glu243Lys
P00441	Disease		p.Gly94Ala
P04062	Disease		p.His294Gln
P49748	Disease		p.Gly463Glu
P35270	Disease		p.Arg150Gly
P46734	Polymorphism		p.Ser68Pro
P00492	Disease		p.Tyr195Cys
P21912	Disease		p.Leu87Ser
O00255	Disease		p.His186Arg
O75326	Polymorphism		p.Arg207Trp
P15289	Disease		p.Arg370Gln
P21549	Disease		p.Gly156Arg
P55809	Disease		p.Gly324Glu
P04062	Disease		p.Thr362Ile
P54098	Disease		p.Ser1104Cys
P00480	Disease		p.His117Leu
P35790	Polymorphism		p.Ser220Gly
P34059	Disease		p.Leu307Pro
P68133	Disease		p.Ile77Leu
P42336	Disease		p.Gly1049Ser
P35625	Disease		p.Ser179Cys
P05165	Disease		p.Gly379Val
P02766	Disease		p.Ser72Pro
P63092	Disease		p.Arg201Gly
P52895	Polymorphism		p.Leu172Gln
P13929	Disease		p.Gly374Glu
P03956	Polymorphism		p.Arg262Ser
P19099	Polymorphism		p.Glu383Val
P50225	Polymorphism		p.Arg213His
P07686	Disease		p.Pro417Leu
P00966	Disease		p.Lys310Gln
P60900	Polymorphism		p.Ala233Ser
P00966	Disease		p.Gly117Asp
P01040	Polymorphism		p.Thr96Met
O75844	Polymorphism		p.Thr137Ala
P49773	Disease		p.Cys84Arg
P63092	Disease		p.Pro115Leu
Q92947	Disease		p.Glu365Lys
P43246	Disease		p.Asp660Gly
P42224	Disease		p.Gln463His
O00255	Disease		p.His139Pro
Q13253	Disease		p.Pro35Arg
P06280	Disease		p.Gly373Ser
P68133	Disease		p.Arg258Leu
P48637	Disease		p.Arg330Cys
O43488	Polymorphism		p.Ser255Asn
P11413	Disease		p.Arg387Cys
P19099	Polymorphism		p.Asn281Ser
P01008	Disease		p.Arg161Gln
P20711	Disease		p.Leu408Ile
P05165	Disease		p.Arg399Gln
Q9NP97	Polymorphism		p.Ser13Arg
P11802	Disease		p.Asn41Ser
P29033	Disease		p.Leu79Pro
Q92506	Polymorphism		p.His190Arg
P68133	Disease		p.Gly44Val
P52292	Polymorphism		p.Pro165Arg
O00255	Disease		p.Arg360Trp
P01019	Polymorphism		p.Thr207Met
Q13554	Polymorphism		p.Glu510Lys
Q9NRG4	Polymorphism		p.Gly165Glu
P00441	Disease		p.Gly115Ala
O60602	Polymorphism		p.Asn592Ser
P08708	Polymorphism		p.Glu36Lys
Q9NYY1	Polymorphism		p.Arg107Gln
P01031	Polymorphism		p.Arg928Gln
O95932	Disease		p.Asp327Gly
P06280	Disease		p.Asp244His
P06280	Disease		p.Pro409Ala
P08236	Disease		p.His351Tyr
P04062	Polymorphism		p.Ser310Gly
P32322	Disease		p.Ala179Thr
P00367	Disease		p.Gly499Ser
P04075	Polymorphism		p.Gly142Val
P63261	Disease		p.Thr203Lys
P68133	Disease		p.Glu261Val
P68871	Polymorphism		p.Asn20Ser
Q8NHY5	Polymorphism		p.Asp268Tyr
P49902	Polymorphism		p.Thr3Ala
O14773	Disease		p.Gln278Pro
P22033	Polymorphism		p.Ile671Val
P30613	Disease		p.Arg490Trp
P43246	Disease		p.Arg359Ser
P05165	Disease		p.Gln297Arg
O75326	Polymorphism		p.Ser115Thr
P11509	Polymorphism		p.Phe392Tyr
Q03426	Polymorphism		p.Gly335Ser
P39019	Disease		p.Thr55Met
P29033	Disease		p.Asp50Asn
P00966	Disease		p.Arg265His
Q03426	Disease		p.Pro167Leu
P34913	Polymorphism		p.Lys55Arg
P00480	Disease		p.Leu341Pro
P06744	Disease		p.Arg83Trp
O14773	Disease		p.Arg206Cys
P11509	Polymorphism		p.Lys194Glu
P06280	Disease		p.Met296Ile
Q99497	Disease		p.Asp149Ala
P06280	Disease		p.Asp170Val
P12081	Polymorphism		p.Gly205Asp
P10635	Polymorphism		p.Ala300Gly
P49459	Disease		p.Gly23Arg
P15144	Polymorphism		p.Thr321Met
P47989	Polymorphism		p.Ile703Val
P48637	Disease		p.Leu286Gln
O00255	Disease		p.Ile377Met
P00492	Disease		p.Ala50Val
P51817	Polymorphism		p.Val43Ala
Q9HD36	Polymorphism		p.Leu11Arg
Q93099	Disease		p.Trp60Gly
Q92947	Disease		p.Arg227Pro
P06865	Disease		p.Glu482Lys
P29033	Disease		p.Trp44Cys
P30613	Disease		p.Gly263Arg
P42771	Disease		p.Thr77Pro
P05106	Polymorphism		p.Leu59Pro
P01009	Polymorphism		p.Glu288Val
P04062	Disease		p.Ala357Asp
P08236	Disease		p.Tyr320Ser
O00255	Disease		p.Lys135Ile
P25786	Polymorphism		p.Gly37Val
P09488	Polymorphism		p.Ser210Thr
P51649	Disease		p.Cys223Tyr
Q93099	Disease		p.Glu168Lys
P22033	Disease		p.Gln218His
P21912	Disease		p.Cys101Tyr
P04062	Disease		p.Asn409Ser
P30613	Disease		p.Ser80Pro
P06280	Disease		p.Phe113Leu
P54098	Disease		p.Gly431Val
P06132	Disease		p.Ser219Phe
P30613	Disease		p.Gly111Arg
P01008	Disease		p.Pro439Thr
P34059	Disease		p.His398Asp
P78362	Polymorphism		p.Ser486Phe
P22033	Disease		p.Pro615Thr
P19099	Polymorphism		p.Ile339Thr
P15289	Disease		p.Cys172Tyr
P00367	Disease		p.Arg318Lys
P00441	Disease		p.Gly94Cys
P08118	Polymorphism		p.Asp80Ala
P01009	Polymorphism		p.Leu65Pro
P00441	Disease		p.Val88Ala
P01019	Polymorphism		p.Glu98Lys
O00255	Disease		p.Glu184Gln
Q15661	Polymorphism		p.Pro170Ser
P01241	Disease		p.Asp37Asn
Q9NQT5	Disease		p.Asp132Ala
P00492	Disease		p.Asp201Gly
P34059	Disease		p.Pro179His
P08236	Disease		p.Arg435Pro
P06280	Disease		p.Arg100Lys
P00492	Disease		p.Asp80Val
P50225	Polymorphism		p.Glu151Asp
Q16853	Polymorphism		p.Arg78Gln
P02042	Polymorphism		p.Leu89Val
P04062	Disease		p.Phe76Val
Q10471	Polymorphism		p.Val554Met
P49748	Disease		p.Arg615Gln
P13929	Disease		p.Gly156Asp
Q03426	Disease		p.Gly376Val
P15289	Disease		p.Pro136Leu
P15289	Disease		p.Arg288Cys
Q9HAN9	Disease		p.Arg237Cys
P15144	Polymorphism		p.Ile603Met
Q9Y235	Polymorphism		p.Ile136Thr
P04424	Disease		p.Met382Arg
P30613	Disease		p.Val134Asp
P05166	Disease		p.Gly188Arg
P15289	Disease		p.Glu312Asp
Q9UIK4	Polymorphism		p.Arg271Trp
P00326	Polymorphism		p.Ile350Val
Q6PI48	Disease		p.Asp560Val
P16278	Polymorphism		p.Leu436Phe
P06280	Disease		p.Leu32Pro
P52895	Polymorphism		p.Phe46Tyr
P42336	Disease		p.Glu545Lys
Q92947	Disease		p.Arg386Gln
P22033	Disease		p.Leu281Ser
Q15437	Disease		p.Asp348Ala
P09210	Polymorphism		p.Glu210Ala
Q00266	Disease		p.Ala55Asp
P34059	Disease		p.His401Tyr
P23526	Polymorphism		p.Arg38Trp
P01008	Disease		p.Trp257Arg
O00255	Disease		p.Tyr358Asp
P24752	Disease		p.Ile312Thr
P16278	Disease		p.Arg457Gln
O00214	Polymorphism		p.Phe19Tyr
P26373	Polymorphism		p.Thr170Pro
P09210	Polymorphism		p.Ser112Thr
P05181	Polymorphism		p.Asn219Asp
O14773	Disease		p.Pro202Leu
Q08257	Polymorphism		p.Ile176Val
P41159	Disease		p.Arg105Trp
Q14117	Disease		p.Trp360Arg
Q00526	Polymorphism		p.Thr226Ile
P69891	Polymorphism		p.Pro37Arg
Q93099	Disease		p.Asp291Glu
Q92947	Polymorphism		p.Ala298Val
Q92947	Disease		p.Gly101Arg
P68133	Disease		p.Asp288Gly
P60174	Disease		p.Gly110Ala
P06733	Polymorphism		p.Asn177Lys
P30520	Polymorphism		p.Leu179Phe
P21549	Disease		p.Gly82Glu
P02768	Polymorphism		p.Lys490Glu
P02753	Disease		p.Gly93Asp
P00480	Disease		p.His302Leu
P06280	Disease		p.Arg363His
P06132	Disease		p.Met165Arg
P22830	Disease		p.Pro334Leu
Q9Y617	Polymorphism		p.Pro87Ala
P00480	Disease		p.Leu148Phe
P68133	Disease		p.Thr79Ala
Q6PI48	Disease		p.Leu613Phe
P06276	Disease		p.Asn124Tyr
P26440	Disease		p.Arg411Leu
P01009	Polymorphism		p.Asp280Val
P02766	Disease		p.Asp38Gly
P00480	Disease		p.Asp196Val
P15289	Disease		p.Arg217His
P00492	Disease		p.Ser104Arg
P16219	Disease		p.Ser353Leu
P06865	Disease		p.Arg499Cys
P22033	Disease		p.Gly203Arg
Q93088	Polymorphism		p.Arg239Gln
P19883	Polymorphism		p.Glu152Gln
Q6P3S1	Polymorphism		p.Val216Met
P40763	Disease		p.Arg382Trp
P06132	Disease		p.Leu161Gln
P04062	Disease		p.Lys118Asn
P02774	Polymorphism		p.Asp432Glu
Q03426	Disease		p.Ile268Thr
P00966	Disease		p.Ser180Asn
P07098	Polymorphism		p.Phe224Ile
P39019	Disease		p.Arg62Gln
P30613	Disease		p.Gly364Asp
P30613	Disease		p.Ile153Thr
P54098	Disease		p.Pro648Arg
P04062	Disease		p.Phe252Ile
P00966	Disease		p.Gly117Ser
Q9UHD2	Polymorphism		p.Val464Ala
P01008	Disease		p.Ala419Val
[truncated: 2,982 more rows]

## Sheet: PDBs
Supplementary Table 7 : List of pdb files used in the study (available from Interactome3d http://interactome3d.irbbarcelona.org/)
P02100-P69905-EXP-1a9w.pdb1-E-0-C-0.pdb
P19634-Q99653-EXP-pdb2e30.ent-B-0-A-0.pdb
P17050-P17050-EXP-4do4.pdb1-B-0-A-0.pdb
P08842-P08842-EXP-1p49.pdb2-A-0-A-1.pdb
Q15843-Q92995-MDL-2g45.pdb2-E-0-D-0.pdb
Q8WV22-Q9HAY2-MDL-3nw0.pdb1-A-0-B-0.pdb
P11310-P38117-EXP-2a1t.pdb1-D-0-S-0.pdb
P16035-P51512-MDL-2e2d.pdb1-C-0-A-0.pdb
P36578-P46779-EXP-3j3b.pdb1-C-0-r-0.pdb
P10644-P51817-MDL-2qcs.pdb1-B-0-A-0.pdb
P52564-P52564-EXP-3enm.pdb1-C-0-A-0.pdb
P43490-P43490-EXP-4kfn.pdb1-B-0-A-0.pdb
O95848-O95848-EXP-3q91.pdb2-D-0-C-0.pdb
P56278-P56278-EXP-1a1x.pdb1-A-0-A-1.pdb
Q9GZQ8-Q9Y4P1-MDL-2z0e.pdb1-B-0-A-0.pdb
Q9NTM9-Q9NTM9-EXP-3iwp.pdb1-C-0-A-0.pdb
Q13247-Q96SB4-MDL-3beg.pdb1-B-0-A-0.pdb
O14508-Q15369-EXP-2c9w.pdb1-A-0-C-0.pdb
Q14376-Q14376-EXP-1ek6.pdb1-B-0-A-0.pdb
P46781-P62847-EXP-3j3a.pdb1-J-0-Y-0.pdb
P27348-P56524-MDL-3uzd.pdb1-A-0-B-0.pdb
P19429-P63316-EXP-1j1d.pdb1-C-0-A-0.pdb
P55899-P61769-EXP-1exu.pdb1-A-0-B-0.pdb
Q03013-Q03013-EXP-4gtu.pdb4-H-0-G-0.pdb
P30153-P60510-MDL-3fga.pdb1-A-0-C-0.pdb
P09211-P09211-EXP-2a2r.pdb1-B-0-A-0.pdb
P61313-P83881-EXP-3j3b.pdb1-N-0-o-0.pdb
P51668-Q96EQ8-MDD-UQ_con-zf-RING_2-4ap4-B-5-142-A-199-246.pdb P51668-Q96EQ8-MDD.pdb
O96013-P60763-EXP-2ov2.pdb11-L-1-D-1.pdb
P03950-P03950-EXP-1ang.pdb1-A-0-A-1.pdb
P15018-P42702-MDL-2q7n.pdb3-B-0-C-0.pdb
Q00796-Q00796-EXP-1pl8.pdb1-B-0-A-1.pdb
P10644-P17612-MDL-2qcs.pdb1-B-0-A-0.pdb
P27694-P35244-EXP-1l1o.pdb1-C-0-A-0.pdb
P61956-Q9HC62-EXP-2io0.pdb1-B-0-A-0.pdb
Q9UJ70-Q9UJ70-EXP-2ch5.pdb1-B-0-A-0.pdb
P68402-P68402-EXP-1vyh.pdb5-R-0-Q-0.pdb
O60880-P06241-EXP-1m27.pdb1-A-0-C-0.pdb
Q8WV22-Q96MG7-EXP-3nw0.pdb1-A-0-B-0.pdb
P61088-Q9UNE7-MDL-2c2v.pdb1-H-0-T-0.pdb
P18124-Q02543-EXP-3j3b.pdb1-F-0-S-0.pdb
O60880-Q14155-MDL-1m27.pdb1-A-0-C-0.pdb
Q96EF0-Q96QG7-MDL-2yf0.pdb1-A-1-A-0.pdb
O15211-P11233-MDL-1lfd.pdb1-A-0-B-0.pdb
P61964-Q9UPS6-EXP-4es0.pdb1-A-0-C-0.pdb
P09467-P09467-EXP-2jjk.pdb1-C-0-A-0.pdb
P12004-Q15054-EXP-1u76.pdb1-E-0-F-0.pdb
P63104-Q16613-MDL-1ib1.pdb1-A-0-E-0.pdb
O60610-P62745-MDL-3eg5.pdb1-B-0-A-0.pdb
P78330-P78330-EXP-1l8l.pdb1-B-0-A-0.pdb
P40121-P40121-EXP-1j72.pdb2-A-0-A-1.pdb
P09417-P09417-EXP-1hdr.pdb1-A-0-A-1.pdb
Q13868-Q15024-EXP-2nn6.pdb1-H-0-E-0.pdb
Q9H6P5-Q9H6P5-EXP-2a8j.pdb1-B-0-A-0.pdb
P63279-P63279-MDL-2gjd.pdb1-B-0-A-0.pdb
P67775-Q9Y570-EXP-3c5w.pdb1-C-0-P-0.pdb
P61586-Q13459-MDL-1am4.pdb2-F-0-C-0.pdb
P00326-P00326-EXP-1u3w.pdb1-B-0-A-0.pdb
P51808-Q13409-MDL-2pg1.pdb3-H-0-J-0.pdb
Q16531-Q5T6F0-EXP-3i7p.pdb1-A-0-B-0.pdb
O14727-O14727-EXP-3j2t.pdb1-G-0-A-0.pdb
P61326-P61326-EXP-1p27.pdb1-C-0-A-0.pdb
O00330-P09622-EXP-2f5z.pdb2-L-0-C-0.pdb
P00749-P05121-EXP-3pb1.pdb1-E-0-I-0.pdb
P01040-P07858-EXP-3k9m.pdb2-D-0-B-0.pdb
P54868-P54868-EXP-2wya.pdb1-B-0-C-0.pdb
P61077-Q96FW1-MDL-3von.pdb13-e-0-c-0.pdb
P07093-P07093-EXP-4dy0.pdb4-B-1-A-0.pdb
Q16769-Q16769-EXP-2afw.pdb3-A-0-A-2.pdb
P52758-P52758-EXP-1oni.pdb1-B-0-A-0.pdb
P36405-Q13432-MDL-4goj.pdb2-B-0-D-0.pdb
Q6GMX4-Q6GMX6-EXP-4d9l.pdb3-N-0-J-0.pdb
P09471-Q08116-MDL-2gtp.pdb2-B-0-C-0.pdb
O95352-O95352-MDL-3vh1.pdb1-A-0-A-1.pdb
P46527-P61024-EXP-2ast.pdb1-D-0-C-0.pdb
P31151-P31151-EXP-1psr.pdb1-B-0-A-0.pdb
O14744-O14744-EXP-4gqb.pdb1-A-1-A-3.pdb
Q9UM07-Q9UM07-EXP-2dew.pdb1-X-0-X-1.pdb
P32121-P49407-MDL-1cf1.pdb5-B-0-D-1.pdb
P14091-P14091-EXP-1tzs.pdb1-A-0-A-1.pdb
Q9H777-Q9H777-EXP-3zwf.pdb1-B-0-A-0.pdb
A5YKK6-Q9UIV1-EXP-4gmj.pdb1-A-0-B-0.pdb
P30626-P30626-EXP-1juo.pdb1-B-0-A-0.pdb
Q14117-Q14117-EXP-2vr2.pdb1-A-1-A-3.pdb
Q16555-Q16555-EXP-2vm8.pdb1-B-0-A-0.pdb
Q96DE0-Q96DE0-EXP-2xsq.pdb1-A-0-A-1.pdb
Q9BXW4-Q9Y4P1-MDL-2z0e.pdb1-B-0-A-0.pdb
P62888-P62888-EXP-3vi6.pdb2-A-0-A-1.pdb
P00749-Q03405-EXP-2fd6.pdb1-A-0-U-0.pdb
P69905-P69905-EXP-2w72.pdb1-C-0-A-0.pdb
Q9UKU7-Q9UKU7-EXP-1rx0.pdb1-D-0-B-0.pdb
P05230-P22607-EXP-1ry7.pdb1-A-0-B-0.pdb
P07357-P07360-EXP-2rd7.pdb1-A-0-C-0.pdb
P11802-P50613-MDL-4au8.pdb3-B-0-A-0.pdb
P00374-P00374-EXP-1dhf.pdb1-B-0-A-0.pdb
P04080-P04080-EXP-2oct.pdb1-A-0-A-1.pdb
P38936-Q00534-MDL-1jsu.pdb1-C-0-A-0.pdb
Q5VZM2-Q9NQL2-MDL-3r7w.pdb1-A-0-B-0.pdb
P55210-P98170-EXP-1i4o.pdb3-A-0-C-0.pdb
Q9Y689-Q9Y689-EXP-1zj6.pdb2-A-0-A-1.pdb
P49023-Q9BUL8-EXP-3rqg.pdb3-E-1-C-1.pdb
Q5EE01-Q96BT3-MDL-3b0d.pdb1-W-0-T-0.pdb
P63208-Q9NRD1-MDL-2e31.pdb1-B-0-A-0.pdb
P25787-P25789-EXP-1iru.pdb1-P-0-Q-0.pdb
P32929-P32929-EXP-3cog.pdb1-D-0-C-0.pdb
P27144-P27144-EXP-2ar7.pdb4-A-0-A-1.pdb
P08865-P63220-EXP-3j3a.pdb1-A-0-V-0.pdb
P30154-Q14738-MDL-3fga.pdb1-A-0-B-0.pdb
P49459-Q9NS91-MDL-2ybf.pdb1-A-0-B-0.pdb
P13639-Q8NC51-EXP-3j3a.pdb1-z-0-h-0.pdb
P10114-P10114-EXP-3rap.pdb1-R-0-S-0.pdb
P62424-P62917-EXP-3j3b.pdb1-G-0-A-0.pdb
P20340-P51149-MDL-1s8f.pdb4-B-0-A-0.pdb
P02768-P02768-EXP-3jqz.pdb1-B-0-A-0.pdb
Q9UBQ5-Q9UBQ5-EXP-1rz4.pdb2-A-0-A-1.pdb
P15153-P15153-MDL-2p2l.pdb2-B-0-C-0.pdb
P06241-P42684-MDL-2hck.pdb1-B-0-A-0.pdb
P37268-P37268-EXP-3vjc.pdb1-B-0-A-0.pdb
P62837-Q8WVD3-MDD-UQ_con-zf-C3HC4-3rpg-A-5-142-C-51-90.pdb P62837-Q8WVD3-MDD.pdb
P01709-P0CG04-MDD.pdbP01709-P0CG04-MDD-V-set-C1-set-4jan-L-2-103-B-117-204.pdb P01709-P0CG04-MDD.pdb
P03372-P31947-EXP-4jc3.pdb1-B-0-A-0.pdb
P05387-P05388-EXP-3j3b.pdb1-u-0-q-0.pdb
P11802-P46527-MDL-1jsu.pdb1-A-0-C-0.pdb
P36507-Q8IVT5-MDL-2y4i.pdb1-C-0-B-0.pdb
Q6PI48-Q6PI48-EXP-4ah6.pdb2-D-0-C-0.pdb
P04908-P62805-EXP-3azg.pdb1-C-0-F-0.pdb
P07098-P07098-EXP-1hlg.pdb1-B-0-A-0.pdb
Q9BPU6-Q9BPU6-EXP-4b91.pdb1-B-0-A-0.pdb
P62258-P63104-MDL-1qjb.pdb1-A-0-B-0.pdb
P60709-Q9Y281-MDL-3j0s.pdb1-H-0-W-0.pdb
Q9BV20-Q9BV20-MDL-2a0u.pdb1-B-0-A-0.pdb
P20618-P28074-EXP-1iru.pdb1-M-0-L-0.pdb
P05166-P05166-MDL-3n6r.pdb1-J-0-H-0.pdb
P52948-P78406-EXP-3mmy.pdb3-F-0-E-0.pdb
O75223-O75223-EXP-3cry.pdb1-B-0-A-0.pdb
Q99685-Q99685-EXP-3jw8.pdb3-A-1-A-2.pdb
Q969V5-Q9Y2X8-MDD-zf-C3HC4_3-UQ_con-3eb6-A-553-598-B-5-142.pdb Q969V5-Q9Y2X8-MDD.pdb
P09936-P0CG47-EXP-3ifw.pdb1-A-0-B-0.pdb
P51668-Q86YT6-MDL-4auq.pdb1-D-0-E-0.pdb
P18754-P62826-EXP-1i2m.pdb2-D-0-C-0.pdb
Q8WYN0-Q9GZQ8-MDL-2z0e.pdb1-A-0-B-0.pdb
P58340-P62258-EXP-3ual.pdb1-P-0-A-0.pdb
Q96DC8-Q96DC8-EXP-2vx2.pdb1-C-0-A-0.pdb
P56524-P62258-MDL-3uzd.pdb2-B-0-A-0.pdb
O00762-O00762-MDL-2gjd.pdb1-D-0-A-0.pdb
Q6N030-Q6P5S8-EXP-2ny1.pdb1-D-0-C-0.pdb
P17540-P17540-EXP-2gl6.pdb1-F-0-E-0.pdb
Q16539-Q16539-EXP-3gcu.pdb2-B-0-A-0.pdb
P61077-Q96DX4-MDD.pdbP61077-Q96DX4-MDD-UQ_con-zf-C3HC4_3-3eb6-B-5-142-A-553-598.pdb P61077-Q96DX4-MDD.pdb
P24941-P24941-MDL-4au8.pdb3-B-0-A-0.pdb
P30479-P61769-EXP-3ln4.pdb1-A-0-B-0.pdb
P08631-P42684-MDL-2hck.pdb1-B-0-A-0.pdb
O95155-P61077-EXP-3l1z.pdb1-B-1-A-0.pdb
O75367-P33778-MDL-1kx5.pdb1-G-0-H-0.pdb
P15880-P63220-EXP-3j3a.pdb1-C-0-V-0.pdb
O60610-P61586-MDL-3eg5.pdb1-D-0-C-0.pdb
P14780-P16035-MDL-2e2d.pdb1-A-0-C-0.pdb
P62837-Q96PU4-MDL-4auq.pdb1-A-0-C-0.pdb
Q15046-Q15046-EXP-3bju.pdb3-D-0-C-0.pdb
Q9BTZ2-Q9BTZ2-EXP-3o4r.pdb1-C-0-A-0.pdb
Q5VW32-Q9H444-EXP-3um3.pdb1-A-0-B-0.pdb
Q7L266-Q7L266-EXP-4gdv.pdb1-B-0-A-0.pdb
P04141-P04141-EXP-1csg.pdb1-B-0-A-0.pdb
P78417-P78417-EXP-3vln.pdb1-A-0-A-1.pdb
P0CG48-P61086-EXP-3k9o.pdb1-B-0-A-0.pdb
Q12974-Q93096-MDL-1zcl.pdb2-B-2-B-1.pdb
Q9BUL8-Q9BUL8-EXP-3ajm.pdb1-B-0-A-0.pdb
P63208-Q13309-EXP-1fs1.pdb1-D-0-C-0.pdb
P38919-Q9Y5S9-EXP-2j0s.pdb1-A-0-D-0.pdb
P05067-P14735-EXP-2g47.pdb2-D-0-B-0.pdb
P0CG05-P0CG05-EXP-1lil.pdb1-B-0-A-0.pdb
P01588-P19235-EXP-1eer.pdb1-A-0-C-0.pdb
Q9Y265-Q9Y265-EXP-2c9o.pdb1-A-2-A-4.pdb
P13716-P13716-EXP-1pv8.pdb1-B-0-A-2.pdb
Q13619-Q86VP6-MDL-4a0c.pdb1-E-0-A-0.pdb
P18464-P61769-EXP-1e27.pdb1-A-0-B-0.pdb
O00401-P60953-MDL-pdb1cee.ent-B-0-A-0.pdb
Q8N9L9-Q8N9L9-EXP-3k2i.pdb3-B-0-A-0.pdb
P22352-P22352-EXP-2r37.pdb2-B-0-B-1.pdb
Q6PJG0-Q6PJG0-EXP-1jvk.pdb1-B-0-A-0.pdb
P52209-P52209-EXP-4gwg.pdb2-A-0-A-1.pdb
P24941-Q99741-EXP-2cci.pdb1-A-0-F-0.pdb
P23297-P25815-MDL-1j55.pdb1-A-1-A-0.pdb
P21673-Q96F10-MDL-2g3t.pdb1-A-0-A-1.pdb
Q9NRX4-Q9NRX4-EXP-2nmm.pdb4-B-0-A-0.pdb
P61086-P61086-EXP-1yla.pdb1-B-0-A-0.pdb
P04632-P17655-EXP-1kfu.pdb1-S-0-L-0.pdb
P05534-P61769-EXP-4f7t.pdb1-A-0-B-0.pdb
P34913-P34913-EXP-3i28.pdb2-A-0-A-1.pdb
Q969J5-Q9GZX6-EXP-3g9v.pdb1-A-0-B-0.pdb
Q03426-Q03426-EXP-2r3v.pdb6-D-0-C-0.pdb
Q9NZL9-Q9NZL9-EXP-2ydx.pdb3-D-0-E-0.pdb
P01824-P0CG05-EXP-1zvo.pdb1-D-0-A-0.pdb
Q15631-Q15631-EXP-1j1j.pdb4-B-0-B-1.pdb
P23396-P63244-EXP-3j3a.pdb1-D-0-g-0.pdb
P51668-Q9NS56-MDD-UQ_con-zf-C3HC4-3rpg-A-5-142-C-51-90.pdb P51668-Q9NS56-MDD.pdb
O43617-Q9Y5R8-MDL-2j3t.pdb1-A-0-C-0.pdb
P04054-P04054-EXP-3elo.pdb2-A-1-A-2.pdb
O96020-P24941-MDL-1w98.pdb1-B-0-A-0.pdb
O43521-Q07817-EXP-3fdl.pdb2-B-0-A-0.pdb
P62837-Q13489-EXP-3eb6.pdb1-B-0-A-0.pdb
P0CG48-P51668-EXP-4ap4.pdb1-F-0-E-0.pdb
P10599-Q16881-EXP-3qfa.pdb1-C-0-A-0.pdb
Q06265-Q9NPD3-EXP-2nn6.pdb1-A-0-B-0.pdb
P62820-Q01968-MDL-3qbt.pdb4-G-0-H-0.pdb
P36578-Q07020-EXP-3j3b.pdb1-C-0-Q-0.pdb
P62081-P62244-EXP-3j3a.pdb1-H-0-W-0.pdb
P62158-Q15746-EXP-pdb2k0f.ent-A-0-B-0.pdb
P14061-P14061-EXP-1jtv.pdb1-A-0-A-1.pdb
O14508-Q15370-EXP-2c9w.pdb1-A-0-B-0.pdb
O60547-O60547-EXP-1t2a.pdb1-C-0-A-0.pdb
P78362-Q13242-MDL-3beg.pdb1-A-0-B-0.pdb
P61970-P61970-EXP-1gy6.pdb1-B-0-A-0.pdb
P04271-P06703-MDL-3d10.pdb1-A-0-B-0.pdb
P26440-P26440-EXP-1ivh.pdb1-B-0-A-0.pdb
P62837-Q969V5-MDD-UQ_con-zf-C3HC4_3-3eb6-B-5-142-A-553-598.pdb P62837-Q969V5-MDD.pdb
P51587-P60896-MDL-1miu.pdb1-A-0-B-0.pdb
P50225-P50225-EXP-1z28.pdb1-A-0-A-1.pdb
O14920-O14920-EXP-4e3c.pdb2-B-0-C-0.pdb
Q9H0R4-Q9H0R4-EXP-3hlt.pdb4-A-0-A-1.pdb
P24864-P24941-EXP-1w98.pdb1-B-0-A-0.pdb
P04745-P04745-EXP-1xv8.pdb1-B-0-A-0.pdb
P21580-P51668-EXP-3oj4.pdb2-F-0-D-0.pdb
P55769-Q8WWY3-EXP-2ozb.pdb1-A-0-B-0.pdb
P51668-Q96P09-MDL-4auq.pdb1-D-0-E-0.pdb
P19883-P19883-EXP-3hh2.pdb1-D-0-C-0.pdb
P00441-P00441-EXP-4a7u.pdb1-F-0-A-0.pdb
Q16539-Q9Y6W6-MDL-3tg1.pdb1-A-0-B-0.pdb
P51668-Q14139-MDL-2oxq.pdb1-A-0-C-0.pdb
O14576-P63167-MDL-2pg1.pdb1-I-0-A-0.pdb
P62837-Q13490-MDL-4auq.pdb1-D-0-E-0.pdb
P04908-P06899-EXP-3azg.pdb1-C-0-D-0.pdb
Q14558-Q14558-MDL-2ji4.pdb1-A-0-A-4.pdb
P07998-P07998-EXP-2e0l.pdb3-B-2-B-3.pdb
P00540-P06241-MDL-3d7t.pdb1-A-0-B-0.pdb
O43521-Q9HD36-EXP-4b4s.pdb1-B-0-A-0.pdb
Q06830-Q13162-MDL-2z9s.pdb1-C-0-A-0.pdb
O76064-P61088-EXP-4epo.pdb2-G-0-F-0.pdb
P0CG48-Q96DC9-EXP-4fjv.pdb1-B-0-A-0.pdb
Q15831-Q9Y376-EXP-2wtk.pdb2-C-0-A-0.pdb
P00734-P01008-EXP-2b5t.pdb2-B-0-I-1.pdb
Q9H999-Q9H999-EXP-3mk6.pdb1-C-0-A-0.pdb
P42773-Q00534-EXP-1g3n.pdb4-B-0-A-0.pdb
O43708-O43708-EXP-1fw1.pdb1-A-0-A-1.pdb
P12931-P42684-MDL-2hck.pdb1-B-0-A-0.pdb
P27361-Q15121-MDL-4iz7.pdb2-A-0-B-0.pdb
P03950-P13489-EXP-1a4y.pdb1-B-0-A-0.pdb
Q04828-Q04828-MDL-1xjb.pdb1-B-0-A-0.pdb
P23946-P23946-EXP-1t31.pdb2-A-0-A-1.pdb
P07108-P07108-EXP-2fj9.pdb2-A-0-A-1.pdb
Q16831-Q16831-EXP-3euf.pdb2-D-0-C-0.pdb
O14893-P62316-EXP-3s6n.pdb1-2-0-B-0.pdb
P50336-P50336-EXP-3nks.pdb2-A-0-A-1.pdb
P53673-P53673-EXP-3lwk.pdb1-A-0-A-1.pdb
P59768-P62873-EXP-3v5w.pdb1-G-0-B-0.pdb
P04049-P62258-MDL-3nkx.pdb1-P-0-A-0.pdb
P11766-P11766-EXP-2fzw.pdb1-B-0-A-0.pdb
P62837-Q15843-MDL-4auq.pdb1-A-0-C-0.pdb
P46777-P46778-EXP-3j3b.pdb1-D-0-T-0.pdb
P17980-P55036-MDL-4bgr.pdb1-M-0-W-0.pdb
Q9HCJ6-Q9HCJ6-EXP-4a27.pdb1-B-0-A-0.pdb
P15153-P52565-MDL-1doa.pdb2-A-0-B-0.pdb
P30281-Q00534-MDL-2w99.pdb1-A-0-B-0.pdb
O14924-P63096-MDL-2gtp.pdb2-C-0-B-0.pdb
P46781-P62244-EXP-3j3a.pdb1-J-0-W-0.pdb
O14531-Q16555-MDL-2vm8.pdb1-B-0-A-0.pdb
P02774-P68133-MDL-1kxp.pdb3-D-0-A-0.pdb
P28702-Q03181-MDL-3dzy.pdb1-A-0-D-0.pdb
P53602-P53602-EXP-3d4j.pdb1-B-0-A-0.pdb
Q16820-Q16820-EXP-4gwm.pdb1-B-0-A-0.pdb
P28482-Q15418-EXP-4h3p.pdb1-A-0-B-0.pdb
P60604-Q9UKV5-EXP-3h8k.pdb1-A-0-B-0.pdb
Q13794-Q16548-EXP-3mqp.pdb1-B-0-A-0.pdb
Q14596-Q9H0R8-EXP-2l8j.pdb1-B-0-A-0.pdb
Q00535-Q15078-EXP-3o0g.pdb1-A-0-D-0.pdb
O43617-Q86SZ2-EXP-3kxc.pdb1-A-0-C-0.pdb
O15085-P62745-MDL-1xcg.pdb2-E-0-F-0.pdb
P46781-P62861-EXP-3j3a.pdb1-J-0-e-0.pdb
P52565-P63000-EXP-1hh4.pdb1-D-0-A-0.pdb
P25787-P25788-EXP-1iru.pdb1-B-0-G-0.pdb
P08253-Q99727-MDL-1gxd.pdb1-A-0-C-0.pdb
P63208-Q9UKB1-MDL-2ovq.pdb2-A-3-B-0.pdb
O00487-P62191-MDL-4b4t.pdb1-V-0-K-0.pdb
Q96QG7-Q9Y217-MDL-2yf0.pdb1-A-1-A-0.pdb
P25398-Q8NC51-EXP-3j3a.pdb1-M-0-h-0.pdb
O15554-P62158-MDL-4j9y.pdb1-B-1-R-0.pdb
P61081-Q15843-EXP-2nvu.pdb1-C-0-J-0.pdb
Q99584-Q99584-EXP-2egd.pdb1-B-0-A-0.pdb
P25788-P25788-MDL-1j2p.pdb1-G-0-A-0.pdb
O75844-O75844-EXP-4aw6.pdb5-B-0-A-0.pdb
P68431-Q8N6T7-EXP-3zg6.pdb1-F-0-A-0.pdb
P05107-P20702-EXP-3k6s.pdb5-B-0-A-0.pdb
P02741-P12318-MDL-3d5o.pdb1-B-2-F-0.pdb
P68871-P69905-EXP-2w72.pdb1-D-0-A-0.pdb
P21579-Q99584-EXP-2k8m.pdb1-A-0-B-0.pdb
Q9HD40-Q9HD40-EXP-3hl2.pdb2-C-0-C-1.pdb
P12268-P12268-EXP-1nf7.pdb2-B-0-B-2.pdb
P50613-Q9BWU1-MDL-3mtl.pdb2-A-1-A-0.pdb
P62244-P62266-EXP-3j3a.pdb1-W-0-X-0.pdb
O14924-P04899-MDL-2gtp.pdb2-C-0-B-0.pdb
P20702-P20702-EXP-3k6s.pdb5-C-0-A-0.pdb
P18754-P18754-EXP-1a12.pdb1-B-0-C-0.pdb
P15153-P53365-MDL-1i4d.pdb1-D-0-A-0.pdb
P17735-P17735-EXP-3dyd.pdb1-B-0-A-0.pdb
P61088-Q96P09-MDL-4auq.pdb1-D-0-E-0.pdb
Q96FW1-Q96FW1-EXP-4ddg.pdb1-B-0-A-0.pdb
P28222-P28222-EXP-4iar.pdb1-A-0-A-1.pdb
P60953-Q9UKI2-MDD-Ras-PBD-2qme-A-5-178-I-10-33.pdb
P60763-P60763-EXP-2qme.pdb2-A-0-A-1.pdb
Q8IUF8-Q8IUF8-EXP-2xdv.pdb1-A-3-A-4.pdb
Q13616-Q86VP6-EXP-1u6g.pdb1-A-0-C-0.pdb
P67775-Q9Y5P8-EXP-4i5l.pdb2-F-0-E-0.pdb
P50750-Q9UHB7-EXP-4imy.pdb2-C-0-H-0.pdb
P30153-Q15172-MDL-3fga.pdb1-A-0-B-0.pdb
Q9NWU1-Q9NWU1-EXP-2iwz.pdb1-B-0-A-0.pdb
P62826-Q9HAV4-EXP-3a6p.pdb1-C-0-A-0.pdb
P62937-Q08209-EXP-1m63.pdb1-G-0-A-0.pdb
P30153-Q16537-MDL-3fga.pdb1-A-0-B-0.pdb
P30504-P61769-EXP-1qqd.pdb1-A-0-B-0.pdb
P07357-P07358-EXP-3ojy.pdb1-A-0-B-0.pdb
P62330-Q02241-MDL-3vhx.pdb1-A-0-D-0.pdb
P19971-P19971-EXP-1uou.pdb1-A-0-A-1.pdb
P63010-Q9Y6Q5-MDL-1w63.pdb2-D-0-N-0.pdb
P22301-Q13651-EXP-1y6k.pdb1-L-1-R-0.pdb
P01033-P09238-EXP-3v96.pdb1-A-0-B-0.pdb
P50281-Q99727-MDL-2e2d.pdb1-A-0-C-0.pdb
Q9UEW8-Q9Y376-MDL-4fza.pdb1-B-0-A-0.pdb
O75936-O75936-EXP-3o2g.pdb1-A-0-A-1.pdb
P16118-P16118-EXP-1k6m.pdb1-A-0-A-1.pdb
P63165-P63279-EXP-2vrr.pdb1-B-0-A-0.pdb
P18124-P46778-EXP-3j3b.pdb1-F-0-T-0.pdb
P40337-Q15369-EXP-4ajy.pdb1-V-0-C-0.pdb
Q9Y600-Q9Y600-EXP-2jis.pdb1-B-0-A-0.pdb
Q9Y4X5-Q9Y4X5-EXP-4kbl.pdb3-B-0-A-0.pdb
Q9NYY1-Q9UHF4-EXP-4doh.pdb1-A-0-R-0.pdb
P49354-P49356-EXP-2h6f.pdb1-A-0-B-0.pdb
O95166-Q14596-MDL-2l8j.pdb1-A-0-B-0.pdb
Q15274-Q15274-EXP-2jbm.pdb1-B-0-A-0.pdb
P01225-P23945-EXP-4ay9.pdb3-B-0-X-0.pdb
O95628-P61077-MDL-pdb1ur6.ent-B-0-A-0.pdb
Q8IZI9-Q8IZI9-EXP-3hhc.pdb1-C-0-A-0.pdb
Q99873-Q99873-MDL-1or8.pdb2-A-0-A-1.pdb
P60903-Q09666-EXP-4hrg.pdb1-A-0-C-0.pdb
P28074-P49720-MDL-1iru.pdb1-Z-0-J-0.pdb
P09651-Q92973-EXP-2h4m.pdb1-C-0-A-0.pdb
P61077-Q8N9I9-MDD-UQ_con-zf-RING_2-4epo-B-7-144-C-401-441.pdb P61077-Q8N9I9-MDD.pdb
Q5RKV6-Q9Y3B2-EXP-2nn6.pdb1-F-0-I-0.pdb
P19878-P63000-EXP-1e96.pdb1-B-0-A-0.pdb
Q15024-Q5RKV6-EXP-2nn6.pdb1-E-0-F-0.pdb
Q96H20-Q9BRG1-EXP-3cuq.pdb1-A-0-C-0.pdb
P05108-P10109-EXP-3n9y.pdb1-A-0-C-0.pdb
P22392-Q13232-MDL-3bbb.pdb1-B-0-D-0.pdb
P46776-Q07020-EXP-3j3b.pdb1-a-0-Q-0.pdb
Q96I15-Q96I15-EXP-3gzd.pdb2-D-0-C-0.pdb
O14933-Q05086-MDL-1c4z.pdb1-D-0-A-0.pdb
P24385-P46527-MDL-1h27.pdb1-B-0-E-0.pdb
P61956-Q6VMQ6-EXP-pdb2rpq.ent-A-0-B-0.pdb
P11177-P11177-EXP-2ozl.pdb1-D-0-B-0.pdb
P08236-P08236-EXP-3hn3.pdb1-B-0-A-0.pdb
P20226-P52657-EXP-1nvp.pdb1-A-0-D-0.pdb
Q9Y230-Q9Y230-EXP-3uk6.pdb2-F-0-G-0.pdb
Q6NYC1-Q6NYC1-EXP-3k2o.pdb1-B-0-A-0.pdb
Q8N8N7-Q8N8N7-EXP-2zb8.pdb2-A-0-A-1.pdb
P62834-Q12967-MDL-1lfd.pdb2-D-0-C-0.pdb
P00797-P00797-EXP-3k1w.pdb3-B-0-A-0.pdb
O00555-P62158-MDL-3g43.pdb1-E-0-C-0.pdb
Q13554-Q9UQM7-MDL-3soa.pdb1-A-9-A-7.pdb
P01019-P15144-EXP-4fys.pdb1-C-0-A-0.pdb
P07477-P07477-EXP-2ra3.pdb2-B-3-A-0.pdb
P32969-Q02543-EXP-3j3b.pdb1-H-0-S-0.pdb
Q16850-Q16850-EXP-3ld6.pdb2-B-1-A-0.pdb
O00214-O00214-EXP-4han.pdb1-B-0-A-0.pdb
Q13868-Q9NPD3-EXP-2nn6.pdb1-H-0-B-0.pdb
P46934-P61077-MDL-3jw0.pdb1-C-0-A-0.pdb
Q9H4D5-Q9UKK6-MDL-1jkg.pdb1-B-0-A-0.pdb
P12081-P12081-EXP-4g84.pdb1-B-0-A-0.pdb
P51965-Q96FW1-MDL-3von.pdb13-e-0-c-0.pdb
P22680-P22680-EXP-3v8d.pdb1-B-0-A-0.pdb
P53992-Q15436-MDL-3eg9.pdb1-B-0-A-0.pdb
Q9UHL4-Q9UHL4-EXP-4ebb.pdb4-B-1-A-0.pdb
P62253-Q9UKV5-MDL-3h8k.pdb1-A-0-B-0.pdb
P63092-P63092-MDL-1azt.pdb1-B-0-A-0.pdb
P67775-Q13362-EXP-3fga.pdb1-C-0-B-0.pdb
O95149-Q14974-EXP-2p8q.pdb1-B-0-A-0.pdb
P59998-P61158-MDL-1k8k.pdb1-F-0-A-0.pdb
P62266-P62861-EXP-3j3a.pdb1-X-0-e-0.pdb
P10144-P10144-EXP-1fq3.pdb1-B-0-A-0.pdb
O00487-Q99460-MDL-4b4t.pdb1-V-0-N-0.pdb
P55210-Q14790-MDL-1shj.pdb1-A-0-B-0.pdb
P24941-P38936-MDL-1jsu.pdb1-A-0-C-0.pdb
O76081-P08754-MDL-2ode.pdb1-B-0-A-0.pdb
Q04637-Q14240-MDL-2vsx.pdb3-F-0-B-0.pdb
P52565-P60953-MDL-1doa.pdb2-B-0-A-0.pdb
P67775-Q9UIC8-EXP-3p71.pdb1-C-0-T-0.pdb
Q96HU8-Q96HU8-MDL-3sea.pdb3-B-0-B-1.pdb
P04179-P04179-EXP-1pl4.pdb1-D-0-A-0.pdb
P26998-P53672-MDL-3qk3.pdb1-C-0-A-0.pdb
P06493-Q9NQU5-MDL-3rny.pdb3-A-0-B-0.pdb
P16219-P16219-EXP-2vig.pdb2-G-0-E-0.pdb
P36406-P62330-MDL-1r8q.pdb6-B-3-A-0.pdb
P21673-P21673-EXP-2b5g.pdb1-B-0-A-0.pdb
P25311-P25311-MDL-1kpv.pdb2-A-0-A-1.pdb
P55957-Q07812-EXP-4bd2.pdb1-C-0-A-0.pdb
P30460-P61769-EXP-3spv.pdb1-A-0-B-0.pdb
P63096-Q08116-EXP-2gtp.pdb2-B-0-C-0.pdb
Q86VU5-Q86VU5-EXP-2avd.pdb1-B-0-A-0.pdb
P05230-P21579-EXP-pdb2k4a.ent-B-0-A-0.pdb
Q5T1C6-Q5T1C6-EXP-4ae8.pdb2-D-0-C-0.pdb
P43320-P53673-MDL-1blb.pdb2-C-1-D-0.pdb
P18124-P36578-EXP-3j3b.pdb1-F-0-C-0.pdb
P08254-Q99727-MDL-2e2d.pdb1-A-0-C-0.pdb
O14818-P28065-MDL-1j2q.pdb1-C-0-J-0.pdb
P04899-P81274-MDL-4g5q.pdb4-D-0-H-0.pdb
P30153-Q13362-EXP-2npp.pdb1-D-0-E-0.pdb
P15336-Q16539-MDL-4h36.pdb1-B-0-A-0.pdb
P59998-P61160-EXP-1k8k.pdb1-F-0-B-0.pdb
P06396-P68133-EXP-3tu5.pdb1-B-0-A-0.pdb
P01772-P0CG04-EXP-2ig2.pdb1-H-0-L-0.pdb
Q96EP1-Q9Y2X8-MDD-zf-RING_2-UQ_con-4epo-C-401-441-B-7-144.pdb Q96EP1-Q9Y2X8-MDD.pdb
P61964-Q03164-EXP-3emh.pdb1-A-0-B-0.pdb
P25815-P35579-MDL-4eto.pdb1-B-0-P-0.pdb
Q9UBU9-Q9UKK6-EXP-1jkg.pdb1-B-0-A-0.pdb
P30281-P46527-MDL-1h27.pdb1-B-0-E-0.pdb
P04908-P04908-EXP-3azg.pdb1-G-0-C-0.pdb
P49005-Q15054-EXP-3e0j.pdb4-A-0-B-0.pdb
O43745-P19634-EXP-2bec.pdb1-A-0-B-0.pdb
P62158-Q08209-EXP-2w73.pdb2-F-0-M-0.pdb
P30481-P61769-EXP-3kpm.pdb1-A-0-B-0.pdb
P60953-Q13177-MDL-2qme.pdb1-A-0-I-0.pdb
O15234-P38919-EXP-2j0s.pdb1-T-0-A-0.pdb
P62158-Q05586-EXP-3bya.pdb1-A-0-B-0.pdb
P61353-P62888-EXP-3j3b.pdb1-Z-0-c-0.pdb
P49336-P50750-MDL-4au8.pdb3-A-0-B-0.pdb
P62277-P62280-EXP-3j3a.pdb1-N-0-L-0.pdb
P00734-P05154-MDL-3b9f.pdb1-H-0-I-0.pdb
O75792-Q5TBB1-EXP-3puf.pdb3-G-0-H-0.pdb
P11234-Q15311-EXP-2kwi.pdb1-A-0-B-0.pdb
Q7RTN6-Q9Y376-EXP-1upk.pdb1-B-0-A-0.pdb
Q9NPF7-Q9NPF7-EXP-3d87.pdb1-C-0-A-0.pdb
Q9Y6I4-Q9Y6I4-MDL-4fip.pdb1-E-0-A-0.pdb
P63096-P63096-EXP-1y3a.pdb1-B-0-A-0.pdb
O60486-O75326-EXP-3nvq.pdb1-B-0-A-0.pdb
P63000-Q8NF50-MDL-3vhl.pdb1-B-0-A-0.pdb
P62837-Q6Q0C0-MDD-UQ_con-zf-C3HC4_2-3hct-B-7-144-A-70-108.pdb P62837-Q6Q0C0-MDD.pdb
O95633-P08476-EXP-3b4v.pdb1-D-0-B-0.pdb
P01023-P01023-EXP-4acq.pdb1-B-0-C-0.pdb
P48547-Q8TAE7-MDL-2r9r.pdb5-B-0-B-2.pdb
O43488-O95154-MDL-2clp.pdb1-B-0-A-0.pdb
P50440-P50440-EXP-1jdw.pdb1-A-0-A-1.pdb
P62837-Q86YT6-MDL-4auq.pdb1-A-0-B-0.pdb
P68431-Q8NB78-EXP-4fwf.pdb1-E-0-A-0.pdb
P61077-Q9NS56-MDD-UQ_con-zf-C3HC4-3rpg-A-5-142-C-51-90.pdb P61077-Q9NS56-MDD.pdb
P46527-Q00535-MDL-1jsu.pdb1-C-0-A-0.pdb
P05106-P05106-EXP-4g1e.pdb2-B-0-B-1.pdb
P11926-P11926-EXP-2oo0.pdb1-B-0-A-0.pdb
P11802-P38936-MDL-1jsu.pdb1-A-0-C-0.pdb
P31946-Q9NPC2-MDL-3p1q.pdb1-A-0-P-0.pdb
Q07955-Q96SB4-EXP-3beg.pdb1-B-0-A-0.pdb
P42773-P42773-EXP-1ihb.pdb1-B-0-A-0.pdb
Q17R31-Q17R31-EXP-2y1h.pdb1-B-0-A-0.pdb
Q93096-Q93096-EXP-1xm2.pdb1-B-0-C-0.pdb
Q6GMX6-Q8N355-EXP-4fqq.pdb4-H-0-L-0.pdb
O43747-P61966-EXP-1w63.pdb1-A-0-S-0.pdb
P00746-P00751-EXP-2xwb.pdb4-I-0-F-0.pdb
O75897-O75897-EXP-2gwh.pdb1-B-0-A-0.pdb
P62877-Q13616-EXP-1ldj.pdb1-B-0-A-0.pdb
Q07817-Q92934-EXP-pdb1g5j.ent-A-0-B-0.pdb
O00506-Q9BUL8-MDL-4geh.pdb2-D-0-C-0.pdb
Q9NSD9-Q9NSD9-EXP-3l4g.pdb3-L-0-J-0.pdb
P28161-P28161-EXP-2c4j.pdb2-D-0-C-0.pdb
Q15843-Q8TBC4-EXP-2nvu.pdb1-J-0-B-0.pdb
O75832-P62195-MDL-3aji.pdb1-A-0-B-0.pdb
P53365-P63000-EXP-1i4d.pdb1-A-0-D-0.pdb
P04271-P26447-MDL-3c1v.pdb1-A-0-B-0.pdb
Q06265-Q9NQT5-EXP-2nn6.pdb1-A-0-G-0.pdb
Q96PU4-Q9Y2X8-MDL-3a33.pdb1-B-0-A-1.pdb
Q9Y2S2-Q9Y2S2-EXP-3f3s.pdb3-B-0-A-0.pdb
O60271-P84077-MDL-2w83.pdb1-C-0-A-0.pdb
P01625-P01625-EXP-1eeq.pdb1-B-0-A-0.pdb
P63208-P63208-EXP-1fs1.pdb1-D-0-B-0.pdb
P46926-P46926-EXP-1ne7.pdb1-E-0-A-0.pdb
P61077-Q96P09-MDL-4auq.pdb1-D-0-E-0.pdb
Q04917-Q04917-EXP-2c63.pdb2-D-0-C-0.pdb
P61077-Q14139-MDL-2oxq.pdb1-B-0-D-0.pdb
O14818-P25788-MDL-1iru.pdb1-F-0-G-0.pdb
Q9NP97-Q9NP97-EXP-2hz5.pdb1-B-0-A-0.pdb
P00519-P06241-MDL-2hck.pdb1-B-0-A-0.pdb
P32119-Q13162-MDL-1qmv.pdb1-D-0-C-0.pdb
Q9UBR2-Q9UBR2-EXP-1deu.pdb3-B-1-A-0.pdb
O95400-P83876-EXP-1syx.pdb3-F-0-E-0.pdb
P68400-P68400-EXP-3h30.pdb3-B-0-A-0.pdb
Q92973-Q92973-EXP-2h4m.pdb1-B-0-A-0.pdb
P37840-P62158-EXP-2m55.pdb1-B-0-A-0.pdb
P14868-P14868-EXP-4j15.pdb1-B-0-A-0.pdb
O15511-P59998-MDL-1k8k.pdb1-G-0-F-0.pdb
P48637-P48637-EXP-2hgs.pdb1-A-0-A-1.pdb
P51808-P51808-MDL-1ygt.pdb1-A-0-A-1.pdb
P78543-Q9UIV1-MDL-2d5r.pdb1-B-0-A-0.pdb
P30154-Q16537-MDL-3fga.pdb1-A-0-B-0.pdb
P21266-P28161-EXP-3gtu.pdb3-D-1-C-1.pdb
P29474-P62158-EXP-2ll7.pdb1-B-0-A-0.pdb
P62837-Q96DX4-MDD-UQ_con-zf-C3HC4_3-3eb6-B-5-142-A-553-598.pdb P62837-Q96DX4-MDD.pdb
Q7L523-Q9HB90-MDL-3r7w.pdb1-A-0-B-0.pdb
Q8N6N7-Q8N6N7-EXP-3epy.pdb1-A-0-A-1.pdb
P61158-P61160-MDL-2p9i.pdb1-A-0-B-0.pdb
P24534-Q05639-MDL-1f60.pdb1-B-0-A-0.pdb
O00255-O00255-EXP-3u84.pdb3-B-1-A-0.pdb
P62081-P62277-EXP-3j3a.pdb1-H-0-N-0.pdb
Q13216-Q16531-EXP-4a11.pdb1-B-0-A-0.pdb
P17693-P17693-EXP-2d31.pdb1-A-0-A-1.pdb
P12277-P12277-EXP-3drb.pdb1-B-0-A-0.pdb
P38936-Q00535-MDL-1jsu.pdb1-C-0-A-0.pdb
Q8WWM9-Q8WWM9-EXP-2dc3.pdb1-B-0-A-0.pdb
O75909-P50750-MDL-3my1.pdb1-B-0-A-0.pdb
P12532-P12532-EXP-1qk1.pdb1-E-0-C-0.pdb
O14579-P53621-MDL-3mkr.pdb1-A-0-B-0.pdb
P13747-P61769-EXP-3bze.pdb2-C-0-D-0.pdb
O15392-O15392-EXP-3uec.pdb1-A-0-A-1.pdb
P09327-P09327-MDL-1d0n.pdb2-A-1-A-2.pdb
P04818-P04818-EXP-3gh0.pdb1-A-0-A-1.pdb
P06702-P06702-EXP-4ggf.pdb2-V-0-T-0.pdb
P06732-P06732-EXP-1i0e.pdb3-D-1-C-0.pdb
P04899-P49795-MDL-2ode.pdb1-A-0-B-0.pdb
P62304-P62308-EXP-4f7u.pdb1-E-0-G-0.pdb
P04049-P27348-MDL-3cu8.pdb1-Q-0-B-0.pdb
Q9GZT4-Q9GZT4-EXP-3l6b.pdb1-A-0-A-1.pdb
P07320-P07320-EXP-4gr7.pdb3-X-0-A-0.pdb
P19387-P30876-MDL-2e2i.pdb1-C-0-B-0.pdb
Q9C0K7-Q9Y376-MDL-3gni.pdb1-B-0-A-0.pdb
P12004-P39748-EXP-1u7b.pdb1-A-0-B-0.pdb
P46531-Q06330-EXP-2f8x.pdb1-K-0-C-0.pdb
O43432-Q14240-MDL-2vsx.pdb1-F-0-B-0.pdb
P48163-P48163-EXP-2aw5.pdb2-B-0-C-0.pdb
O14744-Q9BQA1-EXP-4gqb.pdb1-A-0-B-0.pdb
P29218-P29218-EXP-4as4.pdb1-B-0-A-0.pdb
Q14691-Q9BRT9-EXP-2e9x.pdb2-E-0-H-0.pdb
P15498-P63000-EXP-3bji.pdb2-B-0-C-0.pdb
Q96EQ8-Q9Y2X8-MDD-zf-RING_2-UQ_con-4ap4-A-134-181-E-5-142.pdb Q96EQ8-Q9Y2X8-MDD.pdb
P06865-P06865-EXP-2gjx.pdb5-D-0-A-0.pdb
P30490-P61769-EXP-3w39.pdb1-A-0-B-0.pdb
P05813-P53674-MDL-1oki.pdb1-A-0-B-0.pdb
O00764-O00764-EXP-2yxt.pdb1-B-0-A-0.pdb
P59998-Q9P1U1-MDL-1k8k.pdb1-F-0-A-0.pdb
P06493-P61024-MDL-1buh.pdb1-A-0-B-0.pdb
P05181-P05181-EXP-3t3z.pdb5-C-0-A-1.pdb
P61981-P62258-MDL-2b05.pdb4-A-1-B-4.pdb
Q13303-Q13303-EXP-1zsx.pdb1-A-0-A-3.pdb
O00401-P17081-MDL-pdb1cee.ent-B-0-A-0.pdb
Q01968-Q13636-MDL-3qbt.pdb4-H-0-G-0.pdb
P28482-P35236-EXP-3d44.pdb1-B-0-A-0.pdb
O75340-O75340-EXP-2znd.pdb1-A-0-A-1.pdb
P62834-Q8WWW0-MDL-3ddc.pdb2-A-0-B-0.pdb
P84243-Q8NB78-EXP-4gus.pdb1-C-0-A-0.pdb
P26998-P26998-EXP-3qk3.pdb1-B-0-C-0.pdb
Q9NQT5-Q9Y3B2-EXP-2nn6.pdb1-G-0-I-0.pdb
P11802-P42773-MDL-1g3n.pdb4-A-0-B-0.pdb
P01825-P0CG06-EXP-7fab.pdb1-H-0-L-0.pdb
P22681-P68036-EXP-1fbv.pdb1-A-0-C-0.pdb
P46778-P47914-EXP-3j3b.pdb1-T-0-b-0.pdb
P42677-P62244-EXP-3j3a.pdb1-b-0-W-0.pdb
Q16531-Q8WV16-EXP-3i8c.pdb1-A-0-B-0.pdb
Q13564-Q15843-EXP-2nvu.pdb1-A-0-I-0.pdb
P30046-P30046-EXP-3kan.pdb1-A-1-A-2.pdb
P56524-P61981-EXP-3uzd.pdb2-B-0-A-0.pdb
P78344-Q14240-MDL-2vso.pdb1-E-0-A-0.pdb
Q14194-Q16555-MDL-2vm8.pdb1-C-0-A-0.pdb
P60953-Q07912-EXP-pdb1cf4.ent-A-0-B-0.pdb
P69892-P69892-MDL-1i3d.pdb1-A-0-A-1.pdb
P09913-P09913-EXP-4g1t.pdb1-B-0-A-0.pdb
P07737-P60709-MDL-3ub5.pdb1-P-0-A-0.pdb
P24941-P46527-EXP-1jsu.pdb1-A-0-C-0.pdb
P39023-P83731-EXP-3j3b.pdb1-B-0-W-0.pdb
P52272-Q92973-EXP-2ot8.pdb1-C-0-A-0.pdb
P54252-Q15843-MDL-3o65.pdb3-E-0-F-0.pdb
P01112-Q12967-MDL-1lfd.pdb1-B-0-A-0.pdb
Q13526-Q13526-EXP-1pin.pdb1-A-0-A-1.pdb
P09493-P13805-MDL-2w4u.pdb1-U-0-1-0.pdb
P36405-Q13439-MDL-1r4a.pdb1-C-0-G-0.pdb
Q99447-Q99447-EXP-3elb.pdb2-A-0-A-1.pdb
P09471-P18545-MDL-1fqj.pdb1-A-0-C-0.pdb
P51668-Q96EP1-MDD-UQ_con-zf-RING_2-4epo-J-7-144-K-401-441.pdb P51668-Q96EP1-MDD.pdb
Q13554-Q13554-MDL-3soa.pdb1-A-0-A-11.pdb
P15559-P15559-EXP-1d4a.pdb2-D-0-B-0.pdb
Q7L576-Q9NYB9-EXP-3p8c.pdb1-A-0-F-0.pdb
Q15172-Q5FBB7-MDL-3fga.pdb1-B-0-D-0.pdb
P55957-Q16548-MDL-2voi.pdb1-B-0-A-0.pdb
O00399-O00399-EXP-3tv0.pdb1-B-1-A-0.pdb
P60510-P62714-MDL-3hvq.pdb1-B-0-A-0.pdb
P40429-P50914-EXP-3j3b.pdb1-O-0-M-0.pdb
P62330-Q99418-MDL-1r8q.pdb2-B-0-F-0.pdb
O15143-O15144-MDL-1u2v.pdb2-C-1-D-0.pdb
P62910-Q02878-EXP-3j3b.pdb1-e-0-E-0.pdb
P21953-P21953-EXP-2j9f.pdb1-D-0-B-0.pdb
O14907-P48050-EXP-3gj9.pdb1-A-0-C-0.pdb
Q8IZP0-Q9Y2A7-MDL-3p8c.pdb1-F-0-B-0.pdb
P63208-Q9UK22-MDL-2e31.pdb1-B-0-A-0.pdb
P00352-P05091-MDL-3inj.pdb2-F-0-H-0.pdb
O75865-Q5T215-MDL-2c0j.pdb1-B-0-A-0.pdb
P07203-P07203-EXP-2f8a.pdb1-B-0-A-1.pdb
O60879-P60953-MDL-3eg5.pdb1-B-0-A-0.pdb
P01891-P61769-EXP-1hsb.pdb1-A-0-B-0.pdb
P42768-P60763-MDL-pdb1cee.ent-B-0-A-0.pdb
O94829-P62826-EXP-3zjy.pdb3-G-0-F-0.pdb
P32754-P32754-EXP-3isq.pdb1-A-0-A-1.pdb
P55809-P55809-EXP-3dlx.pdb1-B-0-A-0.pdb
O43809-Q16630-EXP-3p5t.pdb2-D-0-O-0.pdb
P08754-P41220-EXP-2v4z.pdb1-A-0-B-0.pdb
P61077-Q9Y4K3-MDL-3hct.pdb1-B-0-A-0.pdb
P20231-P20231-EXP-2fpz.pdb1-B-0-A-0.pdb
P62495-Q8IYD1-MDL-3e1y.pdb1-A-0-F-0.pdb
Q10567-Q96CW1-MDL-2jkr.pdb2-E-0-U-0.pdb
P63010-Q96CW1-MDL-2jkr.pdb1-B-0-M-0.pdb
Q96KN2-Q96KN2-EXP-3dlj.pdb3-B-0-A-0.pdb
P62937-P62937-EXP-2x2a.pdb1-B-0-A-0.pdb
Q9NZD2-Q9NZD2-EXP-3rzn.pdb1-A-0-A-1.pdb
P23141-P23141-EXP-2h7c.pdb2-F-0-A-0.pdb
P62745-Q99819-MDL-4f38.pdb1-A-0-B-0.pdb
Q9Y285-Q9Y285-EXP-3l4g.pdb1-C-0-A-0.pdb
P61088-Q13489-MDL-4auq.pdb1-A-0-B-0.pdb
P46778-Q96L21-EXP-3j3b.pdb1-T-0-I-0.pdb
P28070-Q99436-MDL-1iru.pdb1-N-0-W-0.pdb
P30084-P30084-EXP-2hw5.pdb1-D-0-E-0.pdb
O95628-P62837-EXP-pdb1ur6.ent-B-0-A-0.pdb
P51668-Q6Q0C0-MDD-UQ_con-zf-C3HC4_2-3hct-B-7-144-A-70-108.pdb P51668-Q6Q0C0-MDD.pdb
P61160-Q9P1U1-MDL-2p9i.pdb1-B-0-A-0.pdb
P00352-P00352-MDL-1bxs.pdb1-B-0-A-0.pdb
P84095-Q99819-MDL-1ds6.pdb1-A-0-B-0.pdb
P04908-P84243-EXP-3av2.pdb1-C-0-E-0.pdb
P25445-P62158-EXP-3ewt.pdb1-E-0-A-0.pdb
P42768-Q9H4E5-MDL-pdb1cee.ent-B-0-A-0.pdb
P68402-Q15102-MDL-1fxw.pdb1-F-0-A-0.pdb
Q6UWP2-Q6UWP2-EXP-1xg5.pdb1-D-0-C-0.pdb
O43504-O43504-EXP-3msh.pdb1-A-0-A-1.pdb
P63104-P63104-EXP-2o02.pdb1-B-0-A-0.pdb
P62330-Q92538-MDL-1r8q.pdb2-B-0-F-0.pdb
P04637-P63104-MDL-3lw1.pdb1-P-0-A-0.pdb
Q04721-Q06330-MDL-2f8x.pdb1-K-0-C-0.pdb
Q13153-Q9H4E5-MDL-2qme.pdb1-I-0-A-0.pdb
P60842-Q04637-MDL-2vsx.pdb1-A-0-F-0.pdb
Q92947-Q92947-EXP-1siq.pdb1-A-0-A-2.pdb
P45983-Q9Y6W6-MDL-3tg1.pdb1-A-0-B-0.pdb
Q15369-Q96A44-MDL-2fnj.pdb1-C-0-A-0.pdb
Q13616-Q92990-EXP-4f52.pdb1-A-0-E-0.pdb
P62241-P62280-EXP-3j3a.pdb1-I-0-L-0.pdb
Q16854-Q16854-EXP-2ocp.pdb1-B-0-A-0.pdb
P06703-P06703-EXP-1k8u.pdb1-A-0-A-1.pdb
P52789-P52789-EXP-2nzt.pdb1-B-0-A-0.pdb
P11310-P11310-EXP-1egd.pdb1-B-0-C-0.pdb
P50616-Q9UIV1-EXP-2d5r.pdb1-B-0-A-0.pdb
Q8WUW1-Q92558-EXP-3p8c.pdb1-E-0-D-0.pdb
P62244-P62277-EXP-3j3a.pdb1-W-0-N-0.pdb
P62306-P62308-MDL-1i4k.pdb6-U-0-T-0.pdb
P60903-P60903-EXP-4hrg.pdb1-B-0-A-0.pdb
P08263-P09211-EXP-1lbk.pdb1-A-0-B-0.pdb
O76064-P62837-MDL-4epo.pdb1-K-0-J-0.pdb
Q9BRJ7-Q9BRJ7-EXP-3kvh.pdb1-A-0-A-1.pdb
P18077-Q02878-EXP-3j3b.pdb1-f-0-E-0.pdb
P15374-P62979-EXP-1xd3.pdb1-A-0-B-0.pdb
P16520-P63211-MDL-2trc.pdb1-B-0-G-0.pdb
Q93088-Q93088-EXP-1lt8.pdb1-A-0-A-1.pdb
P04049-P61981-MDL-3nkx.pdb1-P-0-A-0.pdb
Q96GD0-Q96GD0-EXP-2oyc.pdb1-A-0-A-1.pdb
P30685-P61769-EXP-3bwa.pdb1-A-0-B-0.pdb
P12004-P12004-EXP-1u7b.pdb1-A-1-A-2.pdb
Q13153-Q96FJ2-MDL-3dvp.pdb1-C-0-B-0.pdb
P56696-P62158-EXP-4gow.pdb1-A-0-D-0.pdb
O14576-P51808-MDL-2pg1.pdb1-I-0-F-0.pdb
Q9NPJ3-Q9NPJ3-EXP-3f5o.pdb2-H-0-E-0.pdb
P03956-P16035-MDL-2e2d.pdb1-A-0-C-0.pdb
P24385-P24941-MDL-2w96.pdb1-A-0-B-0.pdb
P13489-P13489-EXP-1z7x.pdb1-W-0-Y-0.pdb
P62701-P62753-EXP-3j3a.pdb1-E-0-G-0.pdb
P11802-P24385-EXP-2w96.pdb1-B-0-A-0.pdb
O60602-O60602-EXP-3j0a.pdb1-B-0-A-0.pdb
P61024-Q13309-EXP-2ast.pdb2-C-0-B-0.pdb
P07738-P07738-EXP-2hhj.pdb1-B-0-A-0.pdb
P20823-P61457-MDL-1f93.pdb1-E-0-A-0.pdb
P01033-P08253-MDL-1gxd.pdb1-C-0-A-0.pdb
P61088-Q86YT6-MDL-4auq.pdb1-D-0-E-0.pdb
P62837-Q13191-MDL-4a49.pdb1-B-0-A-0.pdb
Q9BYC5-Q9BYC5-EXP-2de0.pdb2-X-0-X-1.pdb
Q92600-Q92600-EXP-2fv2.pdb2-D-0-C-0.pdb
O15085-P61586-EXP-1xcg.pdb2-E-0-F-0.pdb
P42224-P42224-EXP-1yvl.pdb3-B-2-B-3.pdb
P24386-P51149-MDL-1vg0.pdb1-A-0-B-0.pdb
Q96EK6-Q96EK6-EXP-2o28.pdb1-B-0-A-0.pdb
Q9Y5Z4-Q9Y5Z4-EXP-4ayz.pdb1-B-0-A-0.pdb
P63000-Q13009-MDL-1foe.pdb5-F-0-E-0.pdb
P34059-P34059-EXP-4fdi.pdb1-B-0-A-0.pdb
Q14164-Q9UHD2-MDL-4iwo.pdb1-A-0-A-1.pdb
P21549-P50542-EXP-3r9a.pdb1-C-0-D-0.pdb
P29401-P29401-EXP-3mos.pdb1-A-0-A-1.pdb
P10644-P22694-MDL-2qcs.pdb1-B-0-A-0.pdb
Q9BT73-Q9BT73-EXP-2z5e.pdb1-B-0-A-0.pdb
O14556-O14556-EXP-3h9e.pdb1-O-0-P-0.pdb
P04637-P23297-MDL-pdb1dt7.ent-X-0-A-0.pdb
P43487-P62826-EXP-1k5d.pdb4-K-0-J-0.pdb
P63208-Q9UKT7-EXP-4i6j.pdb1-C-0-B-0.pdb
O43566-P63096-EXP-2om2.pdb1-B-0-A-0.pdb
Q96A72-Q9Y5S9-EXP-1p27.pdb1-A-0-B-0.pdb
O75326-O75326-EXP-3nvq.pdb1-E-0-A-0.pdb
Q09028-Q8IX07-EXP-2xu7.pdb2-B-0-C-0.pdb
P63000-Q9BYG4-MDL-1nf3.pdb1-A-0-C-0.pdb
P51159-Q9BV36-MDL-2zet.pdb1-A-0-C-0.pdb
P30520-P30520-EXP-2v40.pdb1-A-0-A-1.pdb
O75365-O75365-MDL-1zcl.pdb1-A-0-A-2.pdb
P63167-Q13409-MDL-2pg1.pdb2-D-0-J-0.pdb
P58340-P63104-MDL-3ual.pdb2-P-0-A-0.pdb
Q15661-Q15661-EXP-2f9n.pdb1-D-0-C-0.pdb
P60174-P60174-EXP-2jk2.pdb1-B-0-A-0.pdb
O00522-P61224-EXP-4dxa.pdb1-B-0-A-0.pdb
P01709-P01857-MDD-V-set-C1-set-2j6e-L-1-106-B-352-437.pdb P01709-P01857-MDD.pdb
Q7Z6M4-Q96CB9-EXP-4fzv.pdb1-B-0-A-0.pdb
P55957-Q07817-MDL-pdb1zy3.ent-B-0-A-0.pdb
P14920-P14920-EXP-3znn.pdb1-B-0-A-0.pdb
P23297-P23297-EXP-2l0p.pdb1-B-0-A-0.pdb
P56279-P56279-EXP-1jsg.pdb1-A-0-A-1.pdb
P06899-P62805-EXP-3azg.pdb1-D-0-F-0.pdb
Q01968-Q9H0U4-MDL-3qbt.pdb3-F-0-E-0.pdb
P01236-P16471-EXP-3n06.pdb1-A-0-B-0.pdb
P62942-P62942-EXP-1bkf.pdb1-A-0-A-1.pdb
O15392-Q53HL2-EXP-2qfa.pdb1-A-0-B-0.pdb
P62913-P83881-EXP-3j3b.pdb1-J-0-o-0.pdb
P62877-Q93034-EXP-3dpl.pdb1-R-0-C-0.pdb
P12955-P12955-EXP-2iw2.pdb1-B-0-A-0.pdb
Q15102-Q15102-MDL-1es9.pdb1-A-0-A-1.pdb
Q92506-Q92506-EXP-2pd6.pdb1-D-0-C-0.pdb
P49327-Q9NRN7-EXP-2cg5.pdb1-B-0-A-0.pdb
Q8TDX5-Q8TDX5-EXP-2wm1.pdb1-A-0-A-1.pdb
O14933-P0CG48-EXP-pdb2kjh.ent-A-0-B-0.pdb
Q49A26-Q8NB78-EXP-4hsu.pdb1-B-0-A-0.pdb
O60318-Q9NPA8-EXP-4dhx.pdb1-A-0-C-0.pdb
Q9Y235-Q9Y235-EXP-2nyt.pdb1-B-0-A-0.pdb
O95749-O95749-EXP-2q80.pdb1-D-0-A-0.pdb
P01889-P61769-EXP-3vcl.pdb1-A-0-B-0.pdb
P49748-P49748-EXP-2uxw.pdb1-A-0-A-1.pdb
P50914-Q02878-EXP-3j3b.pdb1-M-0-E-0.pdb
Q96GA7-Q96GA7-EXP-2rkb.pdb3-E-0-E-1.pdb
P42785-P42785-EXP-3n2z.pdb1-B-0-B-1.pdb
P45954-P45954-EXP-2jif.pdb1-D-0-A-0.pdb
O75531-P50402-EXP-pdb2odg.ent-A-0-C-0.pdb
O60256-O60256-EXP-2ji4.pdb1-A-0-A-4.pdb
O14818-O14818-MDL-1g65.pdb1-R-0-Q-0.pdb
Q9ULA0-Q9ULA0-EXP-4dyo.pdb1-A-1-A-9.pdb
O75340-Q9UBV8-MDL-1hqv.pdb1-A-1-A-0.pdb
P22891-Q9UK55-EXP-3f1s.pdb1-B-0-A-0.pdb
P40394-P40394-EXP-1d1t.pdb1-B-0-A-0.pdb
P16104-P17693-EXP-2dyp.pdb1-C-0-A-0.pdb
O75832-P43686-MDL-2dvw.pdb1-A-0-B-0.pdb
P28062-P28065-MDL-3h4p.pdb1-k-1-l-1.pdb
O75832-P62191-MDL-2dvw.pdb1-A-0-B-0.pdb
P10599-P27695-EXP-pdb1cqg.ent-A-0-B-0.pdb
O75874-O75874-EXP-3inm.pdb1-B-0-A-0.pdb
Q96AT9-Q96AT9-EXP-3ovp.pdb1-B-0-A-0.pdb
Q9HAN9-Q9HAN9-EXP-1kqn.pdb1-E-0-A-0.pdb
P06126-P06126-EXP-1xz0.pdb1-C-0-A-0.pdb
P40306-P49720-MDL-3unf.pdb1-H-0-I-0.pdb
Q15370-Q8WXH5-EXP-2izv.pdb1-B-0-A-0.pdb
P09622-P11182-EXP-3rnm.pdb1-A-0-E-0.pdb
P08237-P17858-MDL-3o8o.pdb1-A-0-D-0.pdb
Q9NS56-Q9Y2X8-MDD-zf-C3HC4-UQ_con-3rpg-C-51-90-A-5-142.pdb Q9NS56-Q9Y2X8-MDD.pdb
P15311-P15311-MDL-2i1j.pdb3-A-0-A-2.pdb
O14879-P09914-MDL-4g1t.pdb1-A-0-B-0.pdb
P62837-Q99496-MDL-3rpg.pdb1-A-0-C-0.pdb
P68400-Q9UQ88-MDL-1q5k.pdb1-A-0-B-0.pdb
P07355-P07355-EXP-1xjl.pdb1-B-0-A-0.pdb
P15428-P15428-EXP-2gdz.pdb1-A-0-A-1.pdb
Q9H4Y5-Q9H4Y5-EXP-3q18.pdb1-B-0-A-0.pdb
P24941-Q16667-EXP-1fq1.pdb1-B-0-A-0.pdb
Q04609-Q04609-EXP-3bi1.pdb1-A-0-A-1.pdb
P15880-P46781-EXP-3j3a.pdb1-C-0-J-0.pdb
P60953-Q9BYG4-MDL-1nf3.pdb3-A-0-C-0.pdb
Q9NXA8-Q9NXA8-EXP-4g1c.pdb3-B-0-A-0.pdb
P09110-P09110-EXP-2iik.pdb1-B-0-A-0.pdb
P04637-P31947-EXP-3lw1.pdb1-P-0-A-0.pdb
P62269-P62841-EXP-3j3a.pdb1-S-0-P-0.pdb
Q9H3H3-Q9H3H3-EXP-1ztp.pdb5-B-0-A-0.pdb
P52655-P52657-EXP-1nvp.pdb1-C-0-D-0.pdb
P62136-Q96SB3-EXP-3egg.pdb1-A-0-C-0.pdb
P62140-Q96I34-MDL-1s70.pdb1-A-0-B-0.pdb
P63000-P63000-EXP-2p2l.pdb1-B-0-C-0.pdb
P36507-P36507-EXP-1s9i.pdb1-B-0-A-0.pdb
P01225-P01225-EXP-1fl7.pdb3-D-0-B-0.pdb
Q676U5-Q9H1Y0-EXP-4gdk.pdb1-F-0-B-0.pdb
Q9BWD1-Q9BWD1-EXP-1wl4.pdb1-A-0-A-3.pdb
P42126-P42126-EXP-1sg4.pdb2-B-0-C-0.pdb
P49792-P62826-EXP-1rrp.pdb3-B-0-A-0.pdb
P49720-Q99436-MDL-1iru.pdb1-J-0-I-0.pdb
P00338-P07195-MDL-4jnk.pdb1-B-0-C-0.pdb
Q06265-Q9NQT4-EXP-2nn6.pdb1-A-0-D-0.pdb
Q16719-Q16719-EXP-3e9k.pdb1-A-0-A-1.pdb
P24666-P24666-MDL-4etm.pdb1-B-0-A-0.pdb
P63104-Q02156-EXP-2wh0.pdb1-B-0-Q-0.pdb
P04899-P62873-MDL-1got.pdb1-A-0-B-0.pdb
P49773-P49773-EXP-3tw2.pdb1-B-0-A-0.pdb
P05112-P05112-EXP-1rcb.pdb1-A-0-A-1.pdb
Q13451-Q13451-EXP-1kt0.pdb2-A-0-A-1.pdb
P11233-P61225-MDL-6q21.pdb1-D-0-C-0.pdb
P28482-Q16539-MDL-3gcu.pdb2-B-0-A-0.pdb
Q9UGJ1-Q9UGJ1-EXP-3rip.pdb2-A-0-A-1.pdb
Q9BRX5-Q9BRX5-EXP-2e9x.pdb4-G-1-C-0.pdb
P10599-P10599-EXP-3m9k.pdb3-B-0-A-0.pdb
P61077-Q8N5U6-MDD-UQ_con-zf-C3HC4_2-3hct-B-7-144-A-70-108.pdb P61077-Q8N5U6-MDD.pdb
O00746-P15531-MDL-3l7u.pdb1-C-0-A-0.pdb
P61006-Q01968-EXP-3qbt.pdb3-E-0-F-0.pdb
P00395-P13073-MDL-2occ.pdb3-N-0-Q-0.pdb
P09936-P0CG48-EXP-3ifw.pdb1-A-0-B-0.pdb
P14555-P14555-EXP-1kvo.pdb3-F-0-E-0.pdb
O15392-Q9NQS7-EXP-2qfa.pdb1-A-0-C-0.pdb
P26373-P36578-EXP-3j3b.pdb1-L-0-C-0.pdb
P08319-P08319-EXP-3cos.pdb2-D-0-C-0.pdb
P62826-Q92973-EXP-1qbk.pdb2-C-0-B-1.pdb
Q15493-Q15493-EXP-3g4e.pdb1-B-0-A-0.pdb
P62136-Q96I34-MDL-1s70.pdb1-A-0-B-0.pdb
Q9HAB8-Q9HAB8-EXP-1p9o.pdb1-B-0-A-0.pdb
P55210-P55210-EXP-4jr2.pdb1-B-0-A-0.pdb
P39019-P62249-EXP-3j3a.pdb1-T-0-Q-0.pdb
P11233-P62834-MDL-6q21.pdb1-A-0-B-0.pdb
P12544-P12544-EXP-1orf.pdb1-A-0-A-1.pdb
P19784-P67870-MDL-4dgl.pdb1-C-0-B-0.pdb
P21912-P31040-MDL-1zoy.pdb1-B-0-A-0.pdb
O75792-Q8TDP1-EXP-3puf.pdb3-G-0-I-0.pdb
O00194-O00194-EXP-2f7s.pdb1-B-0-A-0.pdb
Q9BRT9-Q9BRX5-EXP-2e9x.pdb2-H-0-G-0.pdb
Q14232-Q14232-EXP-3ecs.pdb1-E-0-C-0.pdb
P61769-Q8NHL6-EXP-3d2u.pdb2-F-0-H-0.pdb
Q16658-Q16658-EXP-4gov.pdb3-B-0-B-1.pdb
P09936-P09936-EXP-2etl.pdb3-B-1-B-2.pdb
P62158-Q9UM54-MDL-3l9i.pdb1-C-0-A-0.pdb
O14958-O14958-EXP-2vaf.pdb1-A-0-A-1.pdb
O15020-P61163-MDL-3lue.pdb1-Q-0-F-0.pdb
P43686-Q99460-MDL-4b4t.pdb1-K-0-N-0.pdb
Q16654-Q16654-EXP-2e0a.pdb1-B-0-A-0.pdb
P52292-Q14974-EXP-1qgr.pdb1-B-0-A-0.pdb
Q14894-Q14894-EXP-2i99.pdb1-B-0-A-0.pdb
P01040-P01040-EXP-pdb1n9j.ent-B-0-A-0.pdb
P06756-P18084-MDL-3ije.pdb1-A-0-B-0.pdb
P45983-Q12968-EXP-2xrw.pdb1-A-0-B-0.pdb
P61024-P61024-EXP-1dkt.pdb1-B-0-A-0.pdb
P62308-P62310-MDL-4emk.pdb1-B-0-C-0.pdb
P19237-P63316-MDL-1j1d.pdb1-C-0-A-0.pdb
P00797-P01019-EXP-2x0b.pdb4-G-0-H-0.pdb
P67775-Q5FBB7-EXP-3fga.pdb1-C-0-D-0.pdb
O94855-Q15436-EXP-3efo.pdb1-B-0-A-0.pdb
P15531-P15531-EXP-1ucn.pdb1-B-0-A-0.pdb
Q9BY78-Q9Y2X8-MDL-3eb6.pdb1-A-0-B-0.pdb
A0JD37-A0JD37-EXP-1tvd.pdb1-B-0-A-0.pdb
O00757-O00757-EXP-3ifa.pdb1-A-0-A-1.pdb
P00488-P00488-EXP-1ex0.pdb1-B-0-A-0.pdb
O43521-Q16548-EXP-2vm6.pdb1-B-0-A-0.pdb
P15531-Q13232-MDL-3l7u.pdb1-A-0-B-0.pdb
P50583-P50583-EXP-4ijx.pdb3-B-1-A-0.pdb
Q96FJ2-Q96FJ2-EXP-2xqq.pdb2-D-1-B-0.pdb
Q9NX01-Q9NX01-EXP-3gix.pdb1-B-0-A-0.pdb
P49795-P63096-MDL-2gtp.pdb2-C-0-B-0.pdb
P42766-P61313-EXP-3j3b.pdb1-h-0-N-0.pdb
P45983-P45983-EXP-3o2m.pdb3-B-0-A-0.pdb
P62310-P62312-MDL-4emk.pdb1-C-0-B-0.pdb
P42262-P42263-MDL-3kg2.pdb1-B-0-C-0.pdb
P61088-P98170-MDL-4auq.pdb1-D-0-E-0.pdb
Q86WV5-Q9H668-EXP-4joi.pdb1-D-0-A-0.pdb
O14744-P62805-EXP-4gqb.pdb1-A-0-C-0.pdb
P05386-P05388-EXP-3j3b.pdb1-t-0-q-0.pdb
O75643-Q6P2Q9-EXP-4kit.pdb1-B-0-C-0.pdb
P11802-P55273-MDL-1blx.pdb1-A-0-B-0.pdb
P08134-P52565-MDL-4f38.pdb1-A-0-B-0.pdb
P54619-Q13131-MDL-2v8q.pdb1-E-0-A-0.pdb
P62330-Q8NDX1-MDL-1r8s.pdb2-A-0-E-0.pdb
Q9NVV4-Q9NVV4-EXP-3pq1.pdb1-B-0-A-0.pdb
P06730-P06730-EXP-3u7x.pdb3-B-0-A-1.pdb
F5H747-P51668-EXP-4ap4.pdb1-F-0-E-0.pdb
O75608-O75608-EXP-1fj2.pdb3-B-0-A-0.pdb
P51153-Q01968-MDL-3qbt.pdb4-G-0-H-0.pdb
P14618-P14618-EXP-3gr4.pdb1-C-0-A-0.pdb
Q8N6T7-Q8N6T7-EXP-3k35.pdb7-F-0-B-4.pdb
P14778-P18510-EXP-1ira.pdb1-Y-0-X-0.pdb
P60891-Q14558-MDL-3s5j.pdb1-B-0-A-0.pdb
Q15369-Q99619-MDL-2fnj.pdb1-C-0-A-0.pdb
P05112-P31785-EXP-3bpl.pdb1-A-0-C-0.pdb
P24158-P24158-EXP-1fuj.pdb1-B-0-A-0.pdb
Q16548-Q16611-EXP-3i1h.pdb1-A-0-B-0.pdb
P25815-Q8WXG8-MDL-1j55.pdb1-A-0-A-1.pdb
P62877-Q13617-MDL-1ldj.pdb1-B-0-A-0.pdb
P62158-Q9H2S1-EXP-1g4y.pdb1-R-0-B-0.pdb
P05067-P17538-MDL-3t62.pdb2-E-0-B-0.pdb
P61247-P62263-EXP-3j3a.pdb1-B-0-O-0.pdb
P62269-P62851-EXP-3j3a.pdb1-S-0-Z-0.pdb
P49792-P61956-EXP-3uin.pdb1-D-0-B-0.pdb
P62837-Q8N9I9-MDD-UQ_con-zf-RING_2-4epo-J-7-144-K-401-441.pdb P62837-Q8N9I9-MDD.pdb
P05113-P05113-EXP-1hul.pdb1-B-0-A-0.pdb
P62745-Q92888-MDL-3kz1.pdb2-E-0-B-0.pdb
P63208-Q969H0-EXP-2ovr.pdb1-A-0-B-0.pdb
P63261-Q9Y281-MDL-3j0s.pdb1-D-0-Q-0.pdb
Q14749-Q14749-EXP-1r74.pdb1-B-0-A-0.pdb
P00966-P00966-EXP-2nz2.pdb1-A-0-A-2.pdb
P38919-P61326-EXP-2j0s.pdb1-A-0-C-0.pdb
P00568-P00568-EXP-1z83.pdb2-B-0-C-0.pdb
P60953-Q8NF50-MDL-3vhl.pdb1-B-0-A-0.pdb
P02741-P31995-MDL-3d5o.pdb1-B-2-F-0.pdb
P50053-P50053-EXP-2hlz.pdb1-B-0-C-0.pdb
Q9NYB9-Q9Y2A7-EXP-3p8c.pdb1-F-0-B-0.pdb
P42658-P42658-EXP-1xfd.pdb1-B-0-A-0.pdb
P43034-Q15102-MDL-1vyh.pdb3-L-0-I-0.pdb
P23396-P62273-EXP-3j3a.pdb1-D-0-d-0.pdb
P34897-P34897-EXP-3ou5.pdb2-A-0-A-1.pdb
P63165-Q9UBT2-EXP-3kyc.pdb1-D-0-B-0.pdb
P20813-P20813-EXP-3ua5.pdb3-B-1-A-0.pdb
Q96C86-Q96C86-EXP-3bl9.pdb1-B-0-A-0.pdb
P04271-P04271-EXP-3czt.pdb1-X-0-X-1.pdb
O95257-O95257-EXP-3ffm.pdb1-A-0-A-1.pdb
Q8IX90-Q8WVK7-EXP-4aj5.pdb1-U-0-T-0.pdb
Q96QK1-Q9UBQ0-EXP-2r17.pdb1-C-0-A-0.pdb
P05067-Q92876-MDL-1taw.pdb1-B-0-A-0.pdb
Q99895-Q99895-EXP-4h4f.pdb1-Q-0-A-0.pdb
P12004-P38936-EXP-1axc.pdb1-E-0-F-0.pdb
P08708-P08865-EXP-3j3a.pdb1-R-0-A-0.pdb
P26373-P61313-EXP-3j3b.pdb1-L-0-N-0.pdb
P27487-P27487-EXP-4a5s.pdb1-B-0-A-0.pdb
P49703-Q9UPT6-MDL-2w83.pdb1-A-0-C-0.pdb
P45379-P63316-EXP-1j1d.pdb2-E-0-D-0.pdb
P31946-P46937-MDL-3mhr.pdb1-A-0-P-0.pdb
Q9BUL8-Q9Y6E0-MDL-4geh.pdb2-C-0-D-0.pdb
P10515-Q15120-EXP-1y8o.pdb1-B-0-A-1.pdb
O95628-P61088-MDL-pdb1ur6.ent-B-0-A-0.pdb
P20292-P20292-EXP-2q7r.pdb2-F-0-D-0.pdb
P08246-P20160-MDL-1h1b.pdb1-A-0-B-0.pdb
P50897-P50897-EXP-3gro.pdb1-B-0-A-0.pdb
P19086-P49795-MDL-2ode.pdb1-A-0-B-0.pdb
O60760-O60760-EXP-2cvd.pdb1-D-0-A-0.pdb
P06493-P50613-MDL-4au8.pdb3-B-0-A-0.pdb
P60953-P63000-MDL-2qrz.pdb1-A-0-B-0.pdb
P04222-P61769-EXP-1efx.pdb1-A-0-B-0.pdb
O75348-P36543-MDL-4dl0.pdb2-G-0-E-0.pdb
P15153-P42768-MDL-pdb1cee.ent-A-0-B-0.pdb
Q6N095-Q6P5S8-EXP-2nxy.pdb1-D-0-C-0.pdb
O00743-P60510-MDL-3hvq.pdb1-A-0-B-0.pdb
Q13630-Q13630-EXP-4e5y.pdb1-B-0-A-0.pdb
P22234-P22234-EXP-2h31.pdb1-A-4-A-6.pdb
P01112-P10398-MDL-3kuc.pdb1-A-0-B-0.pdb
P51668-P98170-MDL-4auq.pdb1-D-0-E-0.pdb
P62310-Q9Y4Y9-MDL-3swn.pdb2-R-0-S-0.pdb
Q16531-Q92466-EXP-4e54.pdb1-A-0-B-0.pdb
Q14012-Q14012-EXP-4fg9.pdb3-B-0-A-2.pdb
P78317-Q9Y2X8-MDD-zf-RING_2-UQ_con-4ap4-A-199-246-B-5-142.pdb P78317-Q9Y2X8-MDD.pdb
O15514-P62487-EXP-2c35.pdb1-A-0-B-0.pdb
Q9BZX2-Q9BZX2-EXP-1uj2.pdb1-A-0-A-1.pdb
O96013-P60953-MDL-2odb.pdb4-B-0-A-0.pdb
Q9P2T1-Q9P2T1-EXP-2c6q.pdb1-B-0-A-0.pdb
P61224-Q12967-MDL-1lfd.pdb1-B-0-A-0.pdb
P62424-Q9Y3U8-EXP-3j3b.pdb1-G-0-i-0.pdb
O60671-Q99638-EXP-3a1j.pdb1-C-0-A-0.pdb
P29016-P61769-EXP-2h26.pdb1-A-0-B-0.pdb
P51965-P51965-EXP-3bzh.pdb1-A-0-A-1.pdb
P01834-P01834-EXP-1d5b.pdb1-L-0-A-0.pdb
P30153-P62714-MDL-2npp.pdb1-D-0-F-0.pdb
P78362-Q07955-MDL-3beg.pdb1-A-0-B-0.pdb
P28074-P49721-EXP-1iru.pdb1-L-0-K-0.pdb
Q9NRG1-Q9NRG1-EXP-2jbh.pdb1-B-0-A-0.pdb
P05106-P06756-EXP-3ije.pdb1-B-0-A-0.pdb
P0CG48-P61077-EXP-3ugb.pdb1-B-0-A-0.pdb
P02753-P02766-EXP-2wqa.pdb1-F-0-C-0.pdb
P36897-P62942-EXP-1b6c.pdb5-B-0-A-0.pdb
P36575-P49407-MDL-1cf1.pdb5-B-0-D-1.pdb
P42345-P62942-EXP-3fap.pdb1-B-0-A-0.pdb
P35268-P84098-EXP-3j3b.pdb1-U-0-R-0.pdb
O60704-O60704-EXP-3ap1.pdb1-B-0-A-0.pdb
O60494-P27352-EXP-3kq4.pdb1-B-0-A-0.pdb
P61088-Q96EQ8-MDD-UQ_con-zf-RING_2-4ap4-E-5-142-A-134-181.pdb P61088-Q96EQ8-MDD.pdb
P62266-P62280-EXP-3j3a.pdb1-X-0-L-0.pdb
P01880-P0CG05-EXP-1zvo.pdb1-D-0-A-0.pdb
P61088-Q96EP1-MDD-UQ_con-zf-RING_2-4epo-F-7-144-G-401-441.pdb P61088-Q96EP1-MDD.pdb
P15144-P15144-EXP-4fyt.pdb1-A-0-A-1.pdb
P47929-P47929-EXP-1bkz.pdb1-B-0-A-0.pdb
P22303-P22303-EXP-4ey4.pdb1-B-0-A-0.pdb
P25788-P25789-MDL-1iru.pdb1-U-0-T-0.pdb
P36578-P61313-EXP-3j3b.pdb1-C-0-N-0.pdb
P28482-P53355-MDL-3zuv.pdb1-A-0-B-0.pdb
P02008-P02008-EXP-3w4u.pdb1-C-0-A-0.pdb
P00480-P00480-EXP-1oth.pdb1-A-0-A-2.pdb
P27986-P42336-EXP-3hhm.pdb1-B-0-A-0.pdb
O15143-Q9P1U1-MDL-2p9i.pdb1-C-0-B-0.pdb
Q14691-Q9Y248-EXP-2e9x.pdb3-A-0-F-0.pdb
Q16851-Q16851-EXP-3r3i.pdb1-B-0-A-0.pdb
Q13232-Q13232-EXP-1zs6.pdb1-A-0-A-1.pdb
Q9BRT9-Q9Y248-EXP-2e9x.pdb2-H-0-F-0.pdb
P49207-P62888-EXP-3j3b.pdb1-g-0-c-0.pdb
P52566-P63000-MDL-1ds6.pdb1-B-0-A-0.pdb
Q06265-Q96B26-EXP-2nn6.pdb1-A-0-C-0.pdb
P60953-Q00587-MDD-Ras-PBD-2qme-A-5-178-I-10-33.pdb
P07737-P50552-EXP-2pbd.pdb1-P-0-V-0.pdb
Q9Y3Q0-Q9Y3Q0-EXP-3fed.pdb1-A-0-A-1.pdb
O14879-Q13325-MDL-4g1t.pdb1-A-0-B-0.pdb
P10632-P10632-EXP-2nnh.pdb3-B-0-A-0.pdb
P51946-P51946-EXP-1jkw.pdb1-A-0-A-1.pdb
Q96P09-Q9Y2X8-MDL-4auq.pdb1-B-0-A-0.pdb
P55036-P62333-MDL-4bgr.pdb1-W-0-M-0.pdb
Q8NBJ7-Q8NBJ7-EXP-1y4j.pdb1-B-0-A-0.pdb
P61088-Q15819-EXP-1j7d.pdb1-B-0-A-0.pdb
P24941-P30279-MDL-2w9z.pdb1-B-0-A-0.pdb
P01709-P01709-EXP-2mcg.pdb1-2-0-1-0.pdb
P05230-Q99584-EXP-2ki4.pdb1-D-0-C-0.pdb
P23921-P23921-EXP-2wgh.pdb1-B-0-A-0.pdb
Q13217-Q13217-EXP-2y4u.pdb2-A-0-A-1.pdb
P69892-P69905-EXP-1fdh.pdb1-G-0-B-0.pdb
Q15843-Q93034-EXP-3dqv.pdb2-B-0-D-0.pdb
P02042-P69905-EXP-1shr.pdb1-D-0-C-0.pdb
Q9Y2X8-Q9Y4K3-MDL-3hct.pdb1-B-0-A-0.pdb
P62330-P62330-EXP-2w83.pdb1-E-0-A-0.pdb
P04049-P31947-EXP-3iqu.pdb1-P-0-A-0.pdb
P01135-P14735-EXP-3e50.pdb2-D-0-B-0.pdb
P01344-P14735-EXP-3e4z.pdb1-C-0-A-0.pdb
O14879-P09913-MDL-4g1t.pdb1-A-0-B-0.pdb
P01116-P04049-MDL-3kuc.pdb1-A-0-B-0.pdb
P06737-P06737-EXP-3dds.pdb1-B-0-A-0.pdb
Q13564-Q8TBC4-EXP-1tt5.pdb1-A-0-B-0.pdb
P36404-Q9Y2Y0-EXP-3doe.pdb1-A-0-B-0.pdb
P0C0S5-P68431-MDL-1kx5.pdb1-C-0-E-0.pdb
Q13619-Q16531-EXP-2hye.pdb1-C-0-A-0.pdb
P32322-P32322-EXP-2izz.pdb1-B-0-C-0.pdb
P54105-P62306-MDL-4f77.pdb5-m-0-j-0.pdb
P62877-Q13619-EXP-2hye.pdb1-D-0-C-0.pdb
P62805-Q16695-EXP-3a6n.pdb1-F-0-E-0.pdb
P01031-P13671-EXP-4a5w.pdb1-A-0-B-0.pdb
Q9UBE0-Q9UBT2-EXP-1y8q.pdb2-C-0-D-0.pdb
Q9ULC4-Q9ULC4-EXP-3r90.pdb1-F-0-A-0.pdb
P01112-Q9NZL6-MDL-1lfd.pdb2-D-0-C-0.pdb
Q9Y5K2-Q9Y5K2-EXP-2bdh.pdb5-B-1-A-0.pdb
P20338-P51149-MDL-1s8f.pdb3-B-0-A-0.pdb
P20248-P24941-EXP-4eoj.pdb1-B-0-A-0.pdb
P26447-P26447-EXP-3c1v.pdb1-B-0-A-0.pdb
P06703-Q9HB71-MDL-pdb2jtt.ent-B-0-C-0.pdb
P12694-P21953-EXP-2bfd.pdb1-A-1-B-0.pdb
Q15843-Q96LD8-EXP-2bkr.pdb1-B-0-A-0.pdb
O15068-P60953-MDL-1kz7.pdb1-A-0-B-0.pdb
P55273-Q00534-EXP-1bi8.pdb1-B-0-A-0.pdb
P04637-P26447-MDL-pdb1dt7.ent-Y-0-B-0.pdb
Q13126-Q13126-EXP-1cb0.pdb1-A-0-A-2.pdb
P05230-P11362-EXP-1evt.pdb1-B-0-D-0.pdb
P27338-P27338-EXP-2xfn.pdb1-B-0-A-0.pdb
P52565-P60763-MDL-1doa.pdb2-B-0-A-0.pdb
P04271-P52907-EXP-pdb1mq1.ent-A-0-C-0.pdb
P35680-P61457-MDD-HNF-1_N-Pterin_4a-1f93-E-1-31-A-3-101.pdb P35680-P61457-MDD.pdb
Q96F10-Q96F10-EXP-2bei.pdb1-B-0-A-0.pdb
Q00266-Q00266-EXP-2obv.pdb1-A-0-A-1.pdb
P30154-P67775-MDL-2npp.pdb2-A-0-C-0.pdb
P42574-P55212-MDL-2j30.pdb1-A-2-A-0.pdb
P36578-Q02878-EXP-3j3b.pdb1-C-0-E-0.pdb
Q06830-Q06830-EXP-3hy2.pdb1-B-0-A-0.pdb
P62837-Q14139-MDL-2oxq.pdb1-A-0-C-0.pdb
P25786-P25787-MDL-1ryp.pdb1-Q-0-P-0.pdb
P50914-Q02543-EXP-3j3b.pdb1-M-0-S-0.pdb
P61956-Q9P0U3-EXP-2iyd.pdb1-B-0-A-0.pdb
Q96QG7-Q96QG7-MDL-2yf0.pdb1-A-0-A-1.pdb
P63000-Q13177-MDL-2qme.pdb2-A-0-I-0.pdb
P14735-P14735-EXP-3cww.pdb1-B-0-A-0.pdb
P53365-P61204-MDL-4dcn.pdb1-D-0-B-0.pdb
P10635-P10635-EXP-3qm4.pdb1-B-0-A-0.pdb
P49448-P49448-MDL-1l1f.pdb1-F-0-B-0.pdb
P23396-P46783-EXP-3j3a.pdb1-D-0-K-0.pdb
P48736-P48736-EXP-3l08.pdb1-A-0-A-1.pdb
Q15024-Q9NPD3-EXP-2nn6.pdb1-E-0-B-0.pdb
Q08188-Q08188-EXP-1l9m.pdb1-B-0-A-0.pdb
P30041-P30041-EXP-1prx.pdb1-B-0-A-0.pdb
P02786-P02787-EXP-3s9l.pdb1-A-0-C-0.pdb
Q9NUI1-Q9NUI1-EXP-4fc7.pdb1-B-0-C-0.pdb
P04406-P04406-EXP-1u8f.pdb1-P-0-Q-0.pdb
P62877-Q86VP6-EXP-1u6g.pdb1-B-0-C-0.pdb
Q92747-Q9P1U1-MDL-1u2v.pdb2-C-1-A-0.pdb
P14923-Q9NSA3-MDL-1m1e.pdb1-A-0-B-0.pdb
P48547-Q8TDN2-MDL-2r9r.pdb7-H-1-H-2.pdb
P36959-P36959-EXP-2ble.pdb1-A-1-A-3.pdb
Q8N9I9-Q9Y2X8-MDD-zf-RING_2-UQ_con-4epo-G-401-441-F-7-144.pdb Q8N9I9-Q9Y2X8-MDD.pdb
P62837-Q9Y4K3-MDL-3hct.pdb1-B-0-A-0.pdb
P02792-P02794-MDL-2fg8.pdb1-F-0-H-0.pdb
P68036-Q05086-EXP-1c4z.pdb1-D-0-A-0.pdb
P63104-Q9NPC2-MDL-3p1q.pdb1-A-0-P-0.pdb
P61513-P62888-EXP-3j3b.pdb1-p-0-c-0.pdb
Q7L576-Q9Y2A7-EXP-3p8c.pdb1-A-0-B-0.pdb
P31947-P56524-MDL-3uzd.pdb2-A-0-B-0.pdb
P27707-P27707-EXP-1p5z.pdb1-B-0-B-1.pdb
P30279-P46527-MDL-1h27.pdb1-B-0-E-0.pdb
P62877-P62877-EXP-3dqv.pdb3-Y-0-R-1.pdb
O14893-P62308-EXP-3s6n.pdb1-2-0-G-0.pdb
P17081-Q13153-MDL-2qme.pdb2-A-1-I-0.pdb
Q9P289-Q9Y376-EXP-4fza.pdb1-B-0-A-0.pdb
P02008-P68871-EXP-3w4u.pdb1-C-0-B-0.pdb
P62136-Q16537-MDL-3fga.pdb1-C-0-B-0.pdb
O15169-P49841-EXP-1o9u.pdb1-B-0-A-0.pdb
P61956-Q9UER7-MDL-2kqs.pdb1-A-0-B-0.pdb
P63000-Q92608-EXP-2yin.pdb2-C-0-A-0.pdb
P22695-P31930-MDL-2fyu.pdb1-B-0-A-0.pdb
P39023-P62829-EXP-3j3b.pdb1-B-0-V-0.pdb
P67870-P68400-EXP-4dgl.pdb1-B-0-C-0.pdb
P49903-P49903-EXP-3fd5.pdb1-B-0-A-0.pdb
P04049-Q04917-MDL-3cu8.pdb1-P-0-A-0.pdb
P19367-P19367-EXP-1qha.pdb1-B-0-A-0.pdb
P61204-Q9NZ52-MDL-1j2j.pdb1-A-0-B-0.pdb
Q05329-Q05329-EXP-2okk.pdb1-A-0-A-1.pdb
O60563-P50750-EXP-3mi9.pdb1-B-0-A-0.pdb
P61586-Q13464-EXP-1s1c.pdb1-A-0-Y-0.pdb
O14974-P62140-MDL-1s70.pdb1-B-0-A-0.pdb
P36222-P36222-EXP-1hjx.pdb1-B-0-A-0.pdb
Q9Y2G5-Q9Y2G5-EXP-4ap5.pdb1-B-0-A-0.pdb
P04908-Q71DI3-EXP-3av1.pdb1-C-0-E-0.pdb
Q7Z4W1-Q7Z4W1-EXP-3d3w.pdb4-B-0-B-1.pdb
P25815-P25815-EXP-1j55.pdb1-A-0-A-1.pdb
P06276-P06276-EXP-2wsl.pdb1-A-0-A-1.pdb
P61077-Q96PU4-MDL-4auq.pdb1-A-0-C-0.pdb
P80511-P80511-EXP-2wcb.pdb1-B-0-A-0.pdb
O60271-P62330-EXP-2w83.pdb1-D-0-B-0.pdb
P31947-P31947-EXP-3iqu.pdb1-A-0-A-1.pdb
P62837-Q8N5U6-MDD-UQ_con-zf-C3HC4_2-3hct-B-7-144-A-70-108.pdb P62837-Q8N5U6-MDD.pdb
P14324-P14324-EXP-2qis.pdb1-A-0-A-1.pdb
Q9BW83-Q9Y547-MDL-2yc2.pdb1-D-0-A-0.pdb
P61769-Q30201-EXP-1a6z.pdb1-B-0-A-0.pdb
O75865-Q86SZ2-MDL-2bjn.pdb1-A-0-B-0.pdb
P18510-P18510-EXP-1ilr.pdb1-2-0-1-0.pdb
P31785-P60568-EXP-2b5i.pdb1-C-0-A-0.pdb
P62310-P62318-MDL-2y9a.pdb2-J-0-I-0.pdb
P19387-P24928-MDL-3gtj.pdb1-C-0-A-0.pdb
P61081-Q8TBC4-EXP-1y8x.pdb1-A-0-B-0.pdb
P30153-Q9Y5P8-EXP-4i5l.pdb1-A-0-B-0.pdb
P51668-Q969V5-MDD-UQ_con-zf-C3HC4_3-3eb6-B-5-142-A-553-598.pdb P51668-Q969V5-MDD.pdb
P01574-P01574-EXP-1au1.pdb1-B-0-A-0.pdb
Q13572-Q13572-EXP-2q7d.pdb3-B-0-A-0.pdb
P30040-P30040-EXP-2qc7.pdb2-B-0-B-1.pdb
P32969-P40429-EXP-3j3b.pdb1-H-0-O-0.pdb
Q13938-Q13938-EXP-3e3r.pdb1-B-0-A-0.pdb
P11802-P42771-MDL-1bi8.pdb1-C-0-D-0.pdb
O94855-Q15437-MDL-3efo.pdb1-B-0-A-0.pdb
P08559-P08559-EXP-2ozl.pdb1-C-0-A-0.pdb
P60709-Q08043-EXP-3lue.pdb1-G-0-P-0.pdb
P12004-Q5TBB1-EXP-3p87.pdb3-E-0-K-0.pdb
Q8N5U6-Q9Y2X8-MDD-zf-C3HC4_2-UQ_con-3hct-A-70-108-B-7-144.pdb Q8N5U6-Q9Y2X8-MDD.pdb
P67775-Q15172-MDL-3fga.pdb1-C-0-B-0.pdb
P61204-Q02241-MDL-3vhx.pdb1-C-0-D-0.pdb
Q9HAC8-Q9Y2X8-MDL-3oj4.pdb1-B-0-A-0.pdb
Q8TD30-Q8TD30-EXP-3ihj.pdb2-A-0-A-1.pdb
O95352-Q9H0R8-MDL-3rui.pdb1-A-0-B-0.pdb
P00918-P00918-EXP-3l14.pdb1-A-0-A-1.pdb
P27361-P28482-MDL-2f49.pdb3-B-0-A-0.pdb
P17693-P61769-EXP-3kyo.pdb2-C-0-D-0.pdb
Q9BUT1-Q9BUT1-EXP-2ag5.pdb1-C-0-A-0.pdb
P08754-P49795-MDL-2ode.pdb1-A-0-B-0.pdb
P04271-P31949-MDL-2y5i.pdb3-E-0-F-0.pdb
P08253-P35625-MDL-1gxd.pdb1-A-0-C-0.pdb
Q8TBE9-Q8TBE9-EXP-2w4m.pdb1-A-0-A-1.pdb
Q96LA8-Q96LA8-EXP-4hc4.pdb1-A-0-A-1.pdb
Q53H82-Q53H82-EXP-4ad9.pdb1-B-0-A-0.pdb
P14174-P14174-EXP-3djh.pdb1-B-0-A-0.pdb
P63165-Q9P0U3-EXP-2iy1.pdb1-B-0-A-0.pdb
P09919-Q99062-EXP-2d9q.pdb1-A-0-B-0.pdb
O15143-P61160-MDL-2p9i.pdb1-C-0-B-0.pdb
P07315-P07315-MDL-4gr7.pdb3-X-0-A-0.pdb
O00746-P22392-MDL-3bbb.pdb1-C-0-B-0.pdb
P01112-P20936-EXP-1wq1.pdb1-R-0-G-0.pdb
P02743-P02743-EXP-4avs.pdb1-B-0-A-0.pdb
Q7L5Y1-Q7L5Y1-EXP-4a35.pdb1-A-0-A-1.pdb
P53992-Q15437-MDL-3efo.pdb1-B-0-A-0.pdb
Q99497-Q99497-EXP-2rk3.pdb1-A-0-A-1.pdb
O95166-P27797-EXP-3dow.pdb1-A-0-B-0.pdb
P60953-Q13153-EXP-1e0a.pdb1-A-0-B-0.pdb
P01589-P60568-EXP-2b5i.pdb1-D-0-A-0.pdb
Q16853-Q16853-EXP-2c10.pdb1-B-0-A-0.pdb
P16035-P50281-MDL-2e2d.pdb1-C-0-A-0.pdb
P10997-P14735-EXP-2g48.pdb1-C-0-A-0.pdb
P15498-P61586-MDL-2vrw.pdb1-B-0-A-0.pdb
P40429-Q02543-EXP-3j3b.pdb1-O-0-S-0.pdb
Q9BV79-Q9BV79-EXP-1zsy.pdb1-A-0-A-1.pdb
P43320-P43320-EXP-1ytq.pdb3-A-0-A-1.pdb
Q9Y217-Q9Y217-EXP-2yf0.pdb1-A-0-A-1.pdb
P05121-P05121-EXP-3q02.pdb3-B-0-A-0.pdb
Q96T66-Q96T66-EXP-1nup.pdb1-A-0-A-1.pdb
P01112-Q9P212-EXP-2c5l.pdb1-A-0-C-0.pdb
Q16773-Q16773-EXP-3fvx.pdb1-B-0-A-0.pdb
P49915-P49915-EXP-2vxo.pdb1-B-0-A-0.pdb
P05154-P05154-EXP-3dy0.pdb1-B-0-A-0.pdb
P11310-P13804-EXP-2a1t.pdb1-C-0-R-0.pdb
O43741-P54619-MDL-2v8q.pdb1-B-0-E-0.pdb
O15111-O15111-MDL-4e3c.pdb2-B-0-C-0.pdb
Q99828-Q99828-EXP-1y1a.pdb5-B-0-B-1.pdb
Q5TBB1-Q8TDP1-EXP-3puf.pdb3-H-0-I-0.pdb
P07315-P07320-MDL-4gr7.pdb3-A-0-X-0.pdb
P27348-P27348-EXP-2btp.pdb1-B-0-A-0.pdb
O95544-O95544-EXP-3pfn.pdb1-B-0-A-0.pdb
P62837-P78317-MDD-UQ_con-zf-RING_2-4ap4-E-5-142-A-134-181.pdb P62837-P78317-MDD.pdb
P61088-Q9Y4K3-EXP-3hct.pdb1-B-0-A-0.pdb
P63000-Q13153-MDL-2qme.pdb1-A-0-I-0.pdb
P50454-Q96A83-MDL-4au2.pdb1-A-0-F-0.pdb
P51668-Q96FW1-MDL-3von.pdb13-e-0-c-0.pdb
P67870-P67870-EXP-1qf8.pdb1-B-0-A-0.pdb
P01848-P15813-EXP-3sdx.pdb1-E-0-A-0.pdb
O15511-P61160-MDL-2p9i.pdb1-G-0-B-0.pdb
P23219-P23219-MDL-2ayl.pdb1-B-0-A-0.pdb
O75865-O75865-MDL-2bjn.pdb1-B-0-A-0.pdb
P35790-P35790-EXP-3g15.pdb1-B-0-A-0.pdb
P36894-P68106-MDL-3mdy.pdb1-A-0-B-0.pdb
Q9BS40-Q9UI42-EXP-2bo9.pdb1-D-0-A-0.pdb
P0CG47-P15374-EXP-1xd3.pdb1-B-0-A-0.pdb
P15121-P15121-EXP-1ef3.pdb1-B-0-A-0.pdb
P25791-Q86U70-EXP-2xjy.pdb1-A-0-B-0.pdb
O00299-O00299-EXP-1rk4.pdb1-B-0-A-0.pdb
Q00534-Q00534-EXP-1g3n.pdb3-E-0-A-0.pdb
O43704-O43704-EXP-2z5f.pdb1-B-0-A-0.pdb
O00329-P27986-MDL-3hhm.pdb1-A-0-B-0.pdb
Q86U70-Q8TAP4-MDL-2xjy.pdb1-B-0-A-0.pdb
P41159-P41159-EXP-1ax8.pdb2-A-0-A-2.pdb
Q9NR31-Q9NR31-EXP-2gao.pdb1-B-0-A-0.pdb
P05813-P26998-MDL-3qk3.pdb1-B-0-C-0.pdb
Q13620-Q86VP6-EXP-4a0c.pdb1-E-0-A-0.pdb
O60911-P01040-EXP-3kfq.pdb2-B-0-C-0.pdb
Q9H477-Q9H477-EXP-2fv7.pdb2-B-1-A-0.pdb
P17900-P17900-EXP-1pu5.pdb4-B-1-A-0.pdb
Q9H981-Q9H981-EXP-4fo0.pdb2-A-0-A-1.pdb
P14678-P62314-EXP-2y9b.pdb2-H-0-I-0.pdb
P61586-Q9P2F6-EXP-3msx.pdb1-A-0-B-0.pdb
P25786-P25788-EXP-1iru.pdb1-T-0-U-0.pdb
P48443-Q03181-MDL-3dzy.pdb1-A-0-D-0.pdb
A8MT69-Q8IYD8-EXP-4e45.pdb2-G-0-J-0.pdb
P55212-P55212-EXP-3s70.pdb1-C-0-A-0.pdb
Q99574-Q99574-EXP-3f02.pdb2-D-0-B-0.pdb
P0CG48-P15374-EXP-1xd3.pdb1-B-0-A-0.pdb
P17612-Q9Y2K2-MDL-3fe3.pdb1-B-0-A-0.pdb
O75928-P61956-MDL-pdb2asq.ent-B-0-A-0.pdb
O43681-O43681-MDL-2woo.pdb4-F-0-A-0.pdb
P05546-P05546-EXP-1jmj.pdb1-B-0-A-0.pdb
P01009-P35030-MDL-1oph.pdb2-A-0-B-0.pdb
P49862-Q9NQ38-MDD-Trypsin-Kazal_1-1tgs-Z-16-238-I-3-56.pdb P49862-Q9NQ38-MDD.pdb
P30566-P30566-EXP-2j91.pdb1-B-0-A-0.pdb
P08254-P35625-MDL-3v96.pdb1-B-0-A-0.pdb
O60260-P68036-MDL-3oj4.pdb2-E-0-D-0.pdb
P09104-P09104-EXP-2akz.pdb1-B-0-A-0.pdb
P51668-Q8N9I9-MDD-UQ_con-zf-RING_2-4epo-F-7-144-G-401-441.pdb P51668-Q8N9I9-MDD.pdb
P51149-Q96NA2-EXP-1yhn.pdb1-A-1-B-0.pdb
O43290-Q9BZL1-MDD-SART-1-ubiquitin-3plv-C-37-57-A-8-72.pdb O43290-Q9BZL1-MDD.pdb
P17081-P42768-MDL-pdb1cee.ent-A-0-B-0.pdb
O95166-O95352-MDL-3rui.pdb1-B-0-A-0.pdb
O60814-P62805-EXP-2cv5.pdb1-D-0-F-0.pdb
P60953-Q9H3Q1-MDD-Ras-PBD-2qme-A-5-178-I-10-33.pdb
P07737-P07737-MDL-1d1j.pdb1-D-0-C-0.pdb
P25789-P60900-MDL-1iru.pdb1-P-0-O-0.pdb
P54619-P54646-MDL-2y8l.pdb1-E-0-A-0.pdb
O15392-Q9NR28-EXP-3uih.pdb1-A-0-P-0.pdb
P63104-P68431-EXP-2c1n.pdb2-B-0-E-0.pdb
P61088-Q9NS56-MDD-UQ_con-zf-C3HC4-3rpg-A-5-142-C-51-90.pdb P61088-Q9NS56-MDD.pdb
O00204-P49888-MDL-1g3m.pdb1-B-0-A-0.pdb
P46778-Q02543-EXP-3j3b.pdb1-T-0-S-0.pdb
P46597-P46597-EXP-4a6d.pdb1-A-0-A-1.pdb
Q10471-Q10471-EXP-2ffv.pdb3-A-0-A-1.pdb
Q5VZM2-Q9HB90-MDL-3r7w.pdb1-A-0-B-0.pdb
P62158-Q9H1R3-EXP-2lv6.pdb1-A-0-B-0.pdb
P60763-Q13153-EXP-2qme.pdb2-A-1-I-0.pdb
P62324-Q9UIV1-MDL-2d5r.pdb1-B-0-A-0.pdb
O60921-Q99638-EXP-3a1j.pdb1-B-0-A-0.pdb
P61587-P63104-EXP-4bg6.pdb2-R-0-B-0.pdb
O95166-O95166-MDL-1eo6.pdb1-B-0-A-0.pdb
P63261-P63261-MDL-2oan.pdb1-D-0-B-0.pdb
P15498-P60953-MDL-2vrw.pdb1-B-0-A-0.pdb
Q15843-Q9UHP3-MDD-ubiquitin-UIM-2d3g-A-6-72-P-257-274.pdb Q15843-Q9UHP3-MDD.pdb
Q16665-Q9H6Z9-MDL-3hqr.pdb1-S-0-A-0.pdb
P28482-Q15121-EXP-4iz7.pdb2-A-0-B-0.pdb
P23526-P23526-EXP-1li4.pdb1-A-1-A-3.pdb
P16278-P16278-EXP-3thd.pdb2-B-0-C-0.pdb
P19801-P19801-EXP-3hi7.pdb1-B-0-A-0.pdb
Q5VW32-Q5VW32-EXP-3zxp.pdb1-C-0-A-0.pdb
P05230-P21802-EXP-3ojm.pdb1-A-0-B-0.pdb
O75914-P60953-MDL-2qme.pdb1-I-0-A-0.pdb
P35244-P35244-EXP-3kdf.pdb1-C-0-A-0.pdb
P19784-P19784-EXP-3e3b.pdb2-X-0-X-1.pdb
P62750-P62891-EXP-3j3b.pdb1-X-0-l-0.pdb
Q07812-Q07817-EXP-3pl7.pdb1-C-0-A-0.pdb
Q9NZK5-Q9NZK5-EXP-3lgd.pdb1-B-0-A-0.pdb
O15264-P15336-MDL-4h36.pdb1-A-0-B-0.pdb
P35228-P62158-EXP-3hr4.pdb1-A-0-B-0.pdb
O15211-P01111-MDL-1lfd.pdb2-C-0-D-0.pdb
P04424-P04424-EXP-1k62.pdb1-B-0-A-0.pdb
O43865-O43865-EXP-3mtg.pdb1-A-0-A-1.pdb
P01040-P07711-EXP-3kse.pdb1-D-0-A-0.pdb
Q00534-Q99741-MDL-2cci.pdb1-A-0-F-0.pdb
Q13620-Q16531-EXP-4a0l.pdb1-E-0-A-0.pdb
P05161-P41226-MDL-4ii3.pdb1-B-0-A-0.pdb
Q14691-Q9BRX5-EXP-2e9x.pdb3-A-0-C-0.pdb
O60671-O60921-EXP-3a1j.pdb1-C-0-B-0.pdb
Q96F07-Q9P2A4-MDL-3p8c.pdb1-A-0-F-0.pdb
P26373-Q9Y3U8-EXP-3j3b.pdb1-L-0-i-0.pdb
P0C0S5-P62805-EXP-1f66.pdb1-C-0-F-0.pdb
P61088-Q96FW1-EXP-4dhz.pdb1-F-0-A-0.pdb
P01824-P01880-EXP-1zvo.pdb1-D-0-C-0.pdb
Q9H9S4-Q9Y6E0-EXP-3zhp.pdb2-B-0-C-0.pdb
P52564-Q99683-MDL-3orn.pdb2-A-1-A-0.pdb
Q9BY41-Q9BY41-EXP-3rqd.pdb3-B-0-A-0.pdb
P11233-P11233-MDL-6q21.pdb1-B-0-A-0.pdb
P62942-P63098-MDL-1tco.pdb1-C-0-B-0.pdb
P15170-P62495-EXP-3e1y.pdb1-F-0-A-0.pdb
P40616-P53365-EXP-4dcn.pdb1-B-0-D-0.pdb
Q86VN1-Q9BRG1-EXP-3cuq.pdb1-B-0-C-0.pdb
P84085-P84085-EXP-2b6h.pdb2-A-0-A-1.pdb
P13805-P63316-MDL-1j1d.pdb2-E-0-D-0.pdb
P35249-P40937-MDL-1iqp.pdb1-F-0-A-0.pdb
O43924-P36405-MDL-1ksh.pdb1-B-0-A-0.pdb
P62873-P63211-MDL-2trc.pdb1-B-0-G-0.pdb
P60568-P60568-EXP-3ink.pdb1-D-0-C-0.pdb
P04049-P62834-EXP-1c1y.pdb1-B-0-A-0.pdb
P02792-P02792-EXP-3kxu.pdb1-A-1-A-14.pdb
P49902-P49902-EXP-2jc9.pdb1-A-0-A-1.pdb
O15211-P01112-MDL-1lfd.pdb1-A-0-B-0.pdb
P40337-Q15370-EXP-4ajy.pdb1-V-0-B-0.pdb
O43809-O43809-EXP-3bho.pdb1-A-0-A-1.pdb
P05112-P78552-EXP-3bpn.pdb1-A-0-C-0.pdb
P61313-Q9Y3U8-EXP-3j3b.pdb1-N-0-i-0.pdb
P62308-P62318-EXP-2y9b.pdb2-N-0-K-0.pdb
P62879-P63211-MDL-2trc.pdb1-B-0-G-0.pdb
D0AB36-P01903-EXP-4h1l.pdb2-E-0-D-0.pdb
Q16531-Q5TAQ9-EXP-3i8e.pdb2-B-0-D-0.pdb
P37231-Q9Y5X4-MDL-3e00.pdb1-D-0-A-0.pdb
O14686-P61964-EXP-3uvk.pdb1-B-0-A-0.pdb
P01112-P01112-EXP-3oiw.pdb2-A-0-A-2.pdb
P51668-Q96CA5-MDL-2yho.pdb2-D-0-C-0.pdb
P63000-Q16512-EXP-pdb2rmk.ent-A-0-B-0.pdb
P51668-Q9BY78-MDL-3eb6.pdb1-B-0-A-0.pdb
P07315-P43320-MDL-1ytq.pdb3-A-3-A-2.pdb
P31939-P31939-EXP-1pkx.pdb1-B-0-A-0.pdb
P51149-Q9UL26-MDL-2hei.pdb1-B-0-A-0.pdb
P43250-P43250-EXP-2acx.pdb1-B-0-A-0.pdb
Q9UJM8-Q9UJM8-EXP-2nzl.pdb2-A-0-A-3.pdb
P30153-Q00005-MDL-3dw8.pdb6-D-0-E-0.pdb
Q9NQT4-Q9NQT5-EXP-2nn6.pdb1-D-0-G-0.pdb
O96015-Q96FJ2-MDL-1yo3.pdb1-A-0-C-0.pdb
O95045-O95045-EXP-3p0f.pdb1-A-0-A-1.pdb
P06132-P06132-EXP-1r3s.pdb1-A-0-A-1.pdb
P63279-Q9NS91-MDL-2ybf.pdb1-A-0-B-0.pdb
P04062-P04062-EXP-3gxi.pdb1-B-0-C-0.pdb
Q9NQ38-Q9P0G3-MDD-Kazal_1-Trypsin-1tgs-I-3-56-Z-16-238.pdb Q9NQ38-Q9P0G3-MDD.pdb
P49137-Q16539-EXP-2okr.pdb2-F-0-D-0.pdb
O14818-P60900-MDL-1iru.pdb1-B-0-A-0.pdb
P08118-P08118-EXP-3ix0.pdb2-D-0-C-0.pdb
P62158-Q13936-EXP-2f3y.pdb1-A-0-B-0.pdb
P32969-P62987-EXP-3j3b.pdb1-H-0-m-0.pdb
O75715-O75715-EXP-2i3y.pdb1-A-0-A-2.pdb
Q8NBQ5-Q8NBQ5-EXP-1yb1.pdb2-A-0-A-1.pdb
O43617-O75865-EXP-2c0j.pdb1-A-0-B-0.pdb
Q6P587-Q6P587-EXP-1saw.pdb1-B-0-A-0.pdb
P04049-Q15382-MDL-1c1y.pdb1-B-0-A-0.pdb
Q86SZ2-Q86SZ2-EXP-2bjn.pdb1-B-0-A-0.pdb
P11234-Q8IYI6-MDL-1zc3.pdb1-A-0-D-0.pdb
Q7L576-Q92558-EXP-3p8c.pdb1-A-0-D-0.pdb
P24863-P49336-EXP-4f6u.pdb1-B-0-A-0.pdb
P21549-P21549-EXP-3r9a.pdb1-C-0-A-0.pdb
P22830-P22830-EXP-3hcn.pdb1-B-0-A-0.pdb
P52565-P62745-MDL-4f38.pdb1-B-0-A-0.pdb
Q16775-Q16775-EXP-1qh5.pdb1-B-0-A-0.pdb
P06730-Q13542-EXP-3am7.pdb1-A-0-B-0.pdb
P13929-P13929-EXP-2xsx.pdb1-B-0-A-0.pdb
P29459-P29460-EXP-1f45.pdb1-B-0-A-0.pdb
P61981-Q9NPC2-MDL-3p1q.pdb1-A-0-P-0.pdb
P08185-P08185-EXP-4bb2.pdb1-B-0-A-0.pdb
P28065-Q99436-MDL-1iru.pdb1-H-0-I-0.pdb
P31937-P31937-EXP-2gf2.pdb3-D-0-A-0.pdb
O43432-P60842-MDL-2vsx.pdb1-F-0-A-0.pdb
Q06330-Q92585-EXP-2f8x.pdb1-C-0-M-0.pdb
P62244-P63220-EXP-3j3a.pdb1-W-0-V-0.pdb
O14818-P49720-MDL-1g0u.pdb1-A-0-I-0.pdb
P61586-P61586-MDL-2p2l.pdb1-B-0-C-0.pdb
O15144-P61158-MDL-1k8k.pdb1-D-0-A-0.pdb
P30154-Q13362-MDL-3fga.pdb1-A-0-B-0.pdb
P45983-Q9UQF2-EXP-4e73.pdb1-A-0-B-0.pdb
Q86VN1-Q96H20-EXP-3cuq.pdb1-B-0-A-0.pdb
P53365-P84085-MDL-4dcn.pdb1-D-0-B-0.pdb
Q5VW32-Q9NZZ3-EXP-3um2.pdb1-A-0-B-0.pdb
P84077-P84077-EXP-1r8q.pdb5-B-1-A-0.pdb
P31949-P31949-EXP-2luc.pdb1-B-0-A-0.pdb
P0CG48-Q96FW1-EXP-4i6l.pdb1-B-0-A-0.pdb
P25398-P62979-EXP-3j3a.pdb1-M-0-f-0.pdb
P51668-P78317-MDD-UQ_con-zf-RING_2-4ap4-B-5-142-A-199-246.pdb P51668-P78317-MDD.pdb
O95398-P61224-MDL-3cf6.pdb3-E-1-R-0.pdb
P28482-P58546-MDL-3zuv.pdb2-C-0-D-0.pdb
P06396-P60709-MDL-1h1v.pdb1-G-0-A-0.pdb
O60880-Q13291-EXP-1d4t.pdb1-A-0-B-0.pdb
P52292-Q09161-EXP-3fey.pdb1-C-0-A-0.pdb
P05187-P05187-EXP-1zed.pdb1-A-0-A-1.pdb
P62136-P62136-EXP-3hvq.pdb1-B-0-A-0.pdb
P05109-P05109-EXP-4ggf.pdb1-K-0-A-0.pdb
P01033-P08254-EXP-1uea.pdb1-B-0-A-0.pdb
P63000-Q14185-MDL-2yin.pdb1-D-0-B-0.pdb
P54105-P62312-MDL-1vu3.pdb1-G-0-D-0.pdb
Q96BZ9-Q9H0U4-EXP-4hlq.pdb3-E-0-F-0.pdb
P07998-P13489-EXP-1z7x.pdb1-X-0-W-0.pdb
P32320-P32320-EXP-1mq0.pdb1-B-0-A-0.pdb
Q9NP90-Q9NP90-MDL-1s8f.pdb5-B-0-B-1.pdb
P27361-Q16539-MDL-3gcu.pdb2-B-0-A-0.pdb
P62877-Q92990-EXP-4f52.pdb1-B-0-E-0.pdb
P11234-Q96KP1-MDL-1uad.pdb1-A-0-C-0.pdb
P01583-Q99584-EXP-2l5x.pdb1-A-0-B-0.pdb
P55210-P55212-MDL-1f1j.pdb5-A-0-B-1.pdb
Q8WVK7-Q96BD8-EXP-4aj5.pdb1-T-0-J-0.pdb
P84090-P84090-EXP-2nml.pdb1-A-0-A-1.pdb
P60709-P60709-EXP-3j0s.pdb1-L-0-J-0.pdb
P60953-Q9NQU5-EXP-2odb.pdb2-A-1-B-0.pdb
P60953-Q9Y5S2-MDL-2v55.pdb1-B-0-A-0.pdb
P13804-P38117-EXP-1efv.pdb1-A-0-B-0.pdb
P27361-P36507-MDL-4h3q.pdb1-A-0-B-0.pdb
O14893-P62304-EXP-3s6n.pdb1-2-0-E-0.pdb
P60709-P60981-MDL-3j0s.pdb1-C-0-N-0.pdb
P18124-Q02878-EXP-3j3b.pdb1-F-0-E-0.pdb
P10398-P62070-MDL-1c1y.pdb1-B-0-A-0.pdb
P01607-P01607-EXP-1bww.pdb1-B-0-A-0.pdb
P35354-P35354-MDL-3nt1.pdb1-B-0-A-0.pdb
P61353-P62424-EXP-3j3b.pdb1-Z-0-G-0.pdb
P08134-Q07960-MDL-1tx4.pdb1-B-0-A-0.pdb
P62837-Q9NS56-MDD-UQ_con-zf-C3HC4-3rpg-A-5-142-C-51-90.pdb P62837-Q9NS56-MDD.pdb
P01112-P04049-EXP-3kud.pdb1-A-0-B-0.pdb
P20338-P50395-MDL-2bcg.pdb1-Y-0-G-0.pdb
P80188-P80188-EXP-1qqs.pdb1-A-0-A-1.pdb
P04075-P04075-EXP-1ald.pdb1-A-0-A-3.pdb
P60953-Q9P286-MDL-2odb.pdb4-A-0-B-0.pdb
O94829-P47813-EXP-3zjy.pdb1-B-0-C-0.pdb
Q5RKV6-Q96B26-EXP-2nn6.pdb1-F-0-C-0.pdb
P61956-Q9H4L4-MDL-2io0.pdb1-B-0-A-0.pdb
P21695-P21695-EXP-1x0v.pdb1-B-0-A-0.pdb
O60673-Q9UI95-EXP-4ext.pdb1-B-0-C-0.pdb
P62942-Q08209-MDL-1tco.pdb1-C-0-A-0.pdb
P63010-Q9BXS5-MDL-1w63.pdb6-H-0-P-0.pdb
P04075-P05062-MDL-1ald.pdb1-A-1-A-3.pdb
P23368-P23368-EXP-1pj3.pdb1-D-0-A-0.pdb
Q99496-Q9Y2X8-MDL-3rpg.pdb1-C-0-A-0.pdb
O00522-P62834-MDL-4dxa.pdb1-B-0-A-0.pdb
P01871-Q6PJF2-EXP-2agj.pdb1-H-0-L-0.pdb
Q05315-Q05315-EXP-1lcl.pdb1-A-0-A-1.pdb
P01112-Q8WWW0-MDL-3ddc.pdb2-A-0-B-0.pdb
P17174-P17174-EXP-3ii0.pdb6-B-0-C-0.pdb
P68431-Q9NXA8-EXP-3riy.pdb1-D-0-A-0.pdb
P51149-P61018-MDL-1s8f.pdb3-A-0-B-0.pdb
P60520-Q14596-MDL-2l8j.pdb1-A-0-B-0.pdb
P04004-P05121-EXP-1oc0.pdb1-B-0-A-0.pdb
P01112-P21359-MDL-1wq1.pdb1-R-0-G-0.pdb
Q12884-Q12884-EXP-1z68.pdb1-B-0-A-0.pdb
P84077-Q8N6T3-EXP-3o47.pdb1-A-0-A-1.pdb
O43679-Q8TAP4-MDL-2xjy.pdb1-B-0-A-0.pdb
P12004-P62979-EXP-3tbl.pdb4-C-4-D-1.pdb
P25787-P60900-EXP-1iru.pdb1-B-0-A-0.pdb
Q9Y2T3-Q9Y2T3-EXP-4aql.pdb1-A-0-A-1.pdb
P61769-Q9MYI6-EXP-2hjl.pdb1-B-0-A-0.pdb
O15211-P61224-MDL-1lfd.pdb2-C-0-D-0.pdb
P62424-P62750-EXP-3j3b.pdb1-G-0-X-0.pdb
O14818-P25789-EXP-1iru.pdb1-D-0-C-0.pdb
P60953-Q9BYG5-MDL-1nf3.pdb2-B-0-D-0.pdb
P61457-P61457-EXP-1dco.pdb2-H-0-E-0.pdb
Q7LG56-Q7LG56-EXP-4djn.pdb1-B-0-A-0.pdb
P52566-P60763-MDL-1ds6.pdb1-B-0-A-0.pdb
P04118-P16233-MDL-1lpb.pdb1-A-0-B-0.pdb
Q04917-Q9NPC2-MDL-3p1q.pdb1-A-0-P-0.pdb
P20711-P20711-EXP-3rch.pdb1-B-0-A-0.pdb
P62701-P62847-EXP-3j3a.pdb1-E-0-Y-0.pdb
P09972-P09972-EXP-1xfb.pdb2-F-0-E-0.pdb
Q8TAE7-Q9H3M0-MDL-2r9r.pdb7-H-3-H-1.pdb
Q9UBD6-Q9UBD6-EXP-3hd6.pdb1-A-1-A-2.pdb
Q14721-Q9UJ96-MDL-2r9r.pdb7-H-2-H-0.pdb
P56524-P63104-MDL-3uzd.pdb2-B-0-A-0.pdb
O95932-O95932-MDL-1l9m.pdb1-B-0-A-0.pdb
P43320-P53672-MDL-2bb2.pdb1-A-2-A-0.pdb
P55957-Q92843-EXP-pdb1zy3.ent-B-0-A-0.pdb
P00734-P05546-EXP-1jmo.pdb1-H-0-A-0.pdb
P53004-P53004-EXP-2h63.pdb1-C-0-A-0.pdb
P46779-Q02878-EXP-3j3b.pdb1-r-0-E-0.pdb
Q96LJ7-Q96LJ7-EXP-2qq5.pdb3-A-2-A-3.pdb
P31150-P62820-MDL-2bcg.pdb1-G-0-Y-0.pdb
O15379-Q9Y618-EXP-4a69.pdb2-B-0-D-0.pdb
P10599-P19838-EXP-pdb1mdk.ent-A-0-B-0.pdb
O14818-Q99436-MDL-3unb.pdb2-i-0-j-0.pdb
Q16698-Q16698-EXP-1w6u.pdb1-C-0-A-0.pdb
P61956-Q13569-EXP-2d07.pdb1-B-0-A-0.pdb
P10809-P61604-MDL-1we3.pdb1-B-0-P-0.pdb
Q92871-Q92871-EXP-2fue.pdb1-A-0-A-1.pdb
O00506-Q9Y376-MDL-4fza.pdb1-B-0-A-0.pdb
P05000-P48551-EXP-3se4.pdb1-B-0-C-0.pdb
P15289-P15289-EXP-1auk.pdb1-A-1-A-5.pdb
P80362-P80362-EXP-1wtl.pdb1-B-0-A-0.pdb
P03956-P03956-EXP-1su3.pdb3-B-0-B-3.pdb
O14684-O14684-EXP-4al0.pdb1-A-1-A-2.pdb
P04181-P04181-EXP-2oat.pdb3-C-0-C-1.pdb
P61769-Q56H30-EXP-3bxn.pdb1-B-0-A-0.pdb
P61964-P68431-EXP-4a7j.pdb1-A-0-B-0.pdb
P46777-Q96L21-EXP-3j3b.pdb1-D-0-I-0.pdb
O95822-O95822-EXP-2ygw.pdb1-B-0-A-0.pdb
P10415-Q07817-MDL-3inq.pdb1-A-0-B-0.pdb
P62072-Q9Y5J7-EXP-2bsk.pdb1-D-0-C-0.pdb
P28482-P36507-EXP-4h3q.pdb1-A-0-B-0.pdb
Q13795-Q15438-MDL-1r8q.pdb3-B-1-F-1.pdb
O95067-P24941-MDL-4bco.pdb1-B-0-A-0.pdb
P62826-P62826-EXP-3ch5.pdb1-A-0-A-2.pdb
Q00535-Q00535-EXP-4au8.pdb3-B-0-A-0.pdb
P29373-P29373-EXP-3i17.pdb1-B-0-A-0.pdb
P20839-P20839-EXP-1jcn.pdb1-A-0-A-2.pdb
P63000-Q9NR80-MDL-2dfk.pdb1-B-0-A-0.pdb
P43246-P52701-EXP-2o8b.pdb1-A-0-B-0.pdb
P20618-P49720-MDL-1iru.pdb1-1-0-J-0.pdb
Q96Q11-Q96Q11-EXP-1ou5.pdb1-B-0-A-0.pdb
P01781-P01781-MDL-3upc.pdb11-B-0-A-0.pdb
O14818-P25786-MDL-3oeu.pdb1-R-0-S-0.pdb
P62937-P63098-EXP-1m63.pdb1-G-0-F-0.pdb
O95711-Q99467-EXP-3b2d.pdb1-C-0-B-0.pdb
P42677-P62081-EXP-3j3a.pdb1-b-0-H-0.pdb
P62837-Q96PU5-EXP-3jw0.pdb1-A-0-C-0.pdb
Q10567-Q96PC3-EXP-4hmy.pdb1-B-0-S-0.pdb
P62158-Q9HD67-MDL-2x51.pdb1-B-0-A-0.pdb
P03989-P61769-EXP-1k5n.pdb1-A-0-B-0.pdb
P18075-Q13253-EXP-1m4u.pdb1-L-1-A-0.pdb
O15211-P62070-MDL-1lfd.pdb2-C-0-D-0.pdb
P49366-P49366-EXP-1rlz.pdb1-A-1-A-2.pdb
P60953-Q07960-EXP-2ngr.pdb1-A-0-B-0.pdb
Q16222-Q16222-EXP-1jv1.pdb1-B-0-A-0.pdb
O60701-O60701-EXP-2q3e.pdb1-C-0-A-0.pdb
P27348-P62258-MDL-2br9.pdb1-A-1-A-0.pdb
P00746-P00746-EXP-1dsu.pdb1-B-0-A-0.pdb
O75962-P63000-EXP-2nz8.pdb1-B-0-A-0.pdb
P04040-P04040-EXP-1dgf.pdb1-D-0-B-0.pdb
P09622-P09622-EXP-1zmd.pdb3-F-0-E-0.pdb
P14151-P62158-EXP-2lgf.pdb1-B-0-A-0.pdb
O15234-P61326-EXP-2j0s.pdb1-T-0-C-0.pdb
P11233-Q96KP1-EXP-1uad.pdb2-B-0-D-0.pdb
P10415-Q07812-MDL-4bd8.pdb2-C-0-D-0.pdb
P39023-P40429-EXP-3j3b.pdb1-B-0-O-0.pdb
P61586-Q16512-EXP-1cxz.pdb1-A-0-B-0.pdb
P31946-P62258-MDL-2bq0.pdb2-B-0-A-1.pdb
Q6UXL0-Q9NYY1-EXP-4doh.pdb1-B-0-A-0.pdb
O14613-P60953-MDD-PBD-Ras-2qme-I-10-33-A-5-178.pdb
P61077-P61077-EXP-3ugb.pdb1-A-0-A-1.pdb
Q9UBZ9-Q9UI95-EXP-4ext.pdb2-A-0-C-1.pdb
P11509-P11509-EXP-2fdy.pdb5-B-0-A-0.pdb
P37108-P49458-EXP-1e8o.pdb1-B-0-A-0.pdb
P62829-P83731-EXP-3j3b.pdb1-V-0-W-0.pdb
P61086-P63279-EXP-2o25.pdb1-A-0-D-0.pdb
P11217-P11217-EXP-1z8d.pdb1-A-0-A-1.pdb
Q9UJ83-Q9UJ83-MDL-2c31.pdb1-B-0-A-0.pdb
P23396-Q8NC51-EXP-3j3a.pdb1-D-0-h-0.pdb
Q15631-Q99598-EXP-3qb5.pdb1-B-0-K-0.pdb
P61586-Q86VW2-EXP-2rgn.pdb1-C-0-B-0.pdb
O14893-P62314-EXP-3s6n.pdb1-2-0-A-0.pdb
P15153-P52566-EXP-1ds6.pdb1-A-0-B-0.pdb
Q9NPB1-Q9NPB1-EXP-1z4m.pdb1-A-0-A-1.pdb
P60842-P78344-MDL-2vso.pdb1-A-0-E-0.pdb
P52564-Q16539-EXP-2y8o.pdb1-B-0-A-0.pdb
P32321-P32321-EXP-2w4l.pdb1-F-0-E-0.pdb
P01857-P0CG05-EXP-4eow.pdb1-H-0-L-0.pdb
O95147-O95147-EXP-2wgp.pdb1-A-0-A-1.pdb
Q9H3S4-Q9H3S4-EXP-3s4y.pdb1-A-0-A-1.pdb
Q8IYD8-Q96E14-EXP-4day.pdb1-C-0-B-0.pdb
P69905-Q9NZD4-EXP-1z8u.pdb2-D-0-C-0.pdb
P05162-P05162-EXP-1hlc.pdb1-B-0-A-0.pdb
P28676-P30626-MDL-1juo.pdb1-B-0-A-0.pdb
P0CG48-P63146-MDL-3ptf.pdb2-D-0-B-0.pdb
P04908-Q16695-EXP-3a6n.pdb1-C-0-E-0.pdb
P62745-Q8N1W1-MDD-Ras-RhoGEF-3t06-B-7-180-A-738-922.pdb
P51665-Q99460-MDL-4b4t.pdb1-U-0-N-0.pdb
Q9Y259-Q9Y259-EXP-3feg.pdb1-A-0-A-1.pdb
Q9UK45-Q9Y4Y9-MDL-3swn.pdb1-F-0-D-0.pdb
P01241-P16471-EXP-1bp3.pdb1-A-0-B-0.pdb
P61073-P61073-EXP-3odu.pdb1-B-0-A-0.pdb
Q13882-Q13882-MDL-1k9a.pdb7-D-1-C-0.pdb
P30086-P30086-EXP-1bd9.pdb1-B-0-A-0.pdb
P62834-Q92565-MDL-3cf6.pdb3-R-0-E-1.pdb
Q9UBQ7-Q9UBQ7-EXP-2gcg.pdb2-D-0-C-0.pdb
P35249-P40938-MDL-1iqp.pdb1-C-0-F-0.pdb
P04049-P63104-EXP-4fj3.pdb1-P-0-B-0.pdb
P42224-P52630-MDL-1yvl.pdb3-B-3-B-2.pdb
Q15118-Q15118-EXP-2q8g.pdb1-A-0-A-1.pdb
Q9BUL8-Q9P289-EXP-4geh.pdb2-C-0-D-0.pdb
P15336-P45984-MDL-4h36.pdb1-B-0-A-0.pdb
Q8N4P3-Q8N4P3-EXP-3nr1.pdb1-B-0-A-0.pdb
P00751-P01024-EXP-2xwb.pdb4-F-0-B-0.pdb
P19623-P19623-EXP-2o07.pdb1-B-0-A-0.pdb
P46783-P62273-EXP-3j3a.pdb1-K-0-d-0.pdb
P51668-Q9Y4K3-MDL-3hct.pdb1-B-0-A-0.pdb
Q8N4G2-Q8NDX1-MDL-1r8s.pdb2-A-0-E-0.pdb
O14578-P62745-MDL-2v55.pdb1-A-0-B-0.pdb
P24941-P50613-MDL-4au8.pdb3-B-0-A-0.pdb
P36873-Q96SB3-MDL-3egg.pdb1-A-0-C-0.pdb
P05109-P06702-EXP-4ggf.pdb1-K-0-L-0.pdb
P35244-Q13156-MDL-2pi2.pdb2-F-0-B-0.pdb
P08754-P57771-EXP-2ode.pdb1-A-0-B-0.pdb
P61769-Q95460-EXP-4gup.pdb1-B-0-A-0.pdb
O15145-P61158-MDL-1k8k.pdb1-E-0-A-0.pdb
O14807-Q12967-MDL-1lfd.pdb1-B-0-A-0.pdb
P48426-P48426-EXP-2ybx.pdb1-B-0-A-0.pdb
P06400-P62136-EXP-3n5u.pdb1-C-0-A-0.pdb
P46782-P62857-EXP-3j3a.pdb1-F-0-c-0.pdb
P11245-P11245-EXP-2pfr.pdb3-B-1-A-0.pdb
Q9Y2Q3-Q9Y2Q3-EXP-3rpp.pdb2-B-0-C-0.pdb
P26441-P26441-EXP-1cnt.pdb2-2-0-3-0.pdb
P10153-P13489-EXP-2bex.pdb2-D-0-B-0.pdb
P18283-P18283-EXP-2he3.pdb1-A-2-A-3.pdb
P68871-P68871-EXP-1bbb.pdb1-D-0-B-0.pdb
Q9BQ50-Q9BQ50-EXP-1y97.pdb1-B-0-A-0.pdb
P62158-Q13698-EXP-2vay.pdb1-A-0-B-0.pdb
P05067-P07477-MDL-2ra3.pdb2-I-2-A-0.pdb
P03956-Q99727-MDL-2e2d.pdb1-A-0-C-0.pdb
Q14914-Q14914-EXP-1zsv.pdb3-B-0-A-0.pdb
Q96B26-Q9NQT4-EXP-2nn6.pdb1-C-0-D-0.pdb
P26447-P35579-EXP-4eto.pdb1-B-0-P-0.pdb
P01112-P11233-MDL-6q21.pdb1-A-0-B-0.pdb
Q8N608-Q8N608-MDL-1xfd.pdb1-B-0-A-0.pdb
P28845-P28845-EXP-1xu9.pdb1-B-0-A-0.pdb
P63279-Q9UBT2-EXP-pdb2px9.ent-B-0-A-0.pdb
P43034-P68402-MDL-1vyh.pdb2-H-0-E-0.pdb
P61006-P61026-MDL-1g16.pdb1-D-0-C-0.pdb
P53634-P53634-EXP-3pdf.pdb1-A-0-A-1.pdb
O75396-Q15436-EXP-2nut.pdb1-C-0-A-0.pdb
P36404-Q13432-MDL-4goj.pdb2-B-0-D-0.pdb
P40616-Q13439-EXP-1upt.pdb1-A-0-B-0.pdb
P11413-P11413-EXP-2bh9.pdb1-A-0-A-1.pdb
P78543-Q9UFF9-MDL-2d5r.pdb1-B-0-A-0.pdb
P29034-P29034-EXP-4duq.pdb1-B-0-A-0.pdb
P29972-P29972-EXP-1ih5.pdb1-A-0-A-3.pdb
P61586-Q07960-EXP-1tx4.pdb1-B-0-A-0.pdb
O95155-P62837-MDL-3l1z.pdb2-B-0-A-0.pdb
Q93099-Q93099-EXP-1eyb.pdb1-A-0-A-5.pdb
P36578-P61254-EXP-3j3b.pdb1-C-0-Y-0.pdb
P0CG48-Q15819-EXP-pdb1zgu.ent-B-0-A-0.pdb
P05165-P05166-MDL-3n6r.pdb1-G-0-H-0.pdb
Q9H0P0-Q9H0P0-EXP-2cn1.pdb1-A-0-A-1.pdb
P49914-P49914-EXP-3hy3.pdb2-A-0-A-1.pdb
P42229-P42229-MDL-1yvl.pdb3-B-2-A-1.pdb
Q8N5Z0-Q8N5Z0-EXP-2r2n.pdb1-B-0-A-0.pdb
P62312-Q9Y4Y9-MDL-3swn.pdb1-E-0-D-0.pdb
Q8N335-Q8N335-EXP-2pla.pdb1-B-0-A-0.pdb
Q06609-Q06609-MDL-1szp.pdb1-D-0-A-0.pdb
P52565-Q15669-MDL-1doa.pdb2-B-0-A-0.pdb
P02786-P02786-EXP-3kas.pdb1-A-0-A-1.pdb
O00238-P62942-EXP-3mdy.pdb1-A-0-B-0.pdb
P00519-P12931-MDL-2hck.pdb1-A-0-B-0.pdb
P20618-P28062-MDL-3unf.pdb1-L-0-K-0.pdb
Q5T215-Q8IUR0-MDL-2j3w.pdb2-E-0-B-0.pdb
A2RUC4-A2RUC4-EXP-3al5.pdb1-B-0-A-0.pdb
P14635-P24941-EXP-2jgz.pdb1-B-0-A-0.pdb
P0CG30-P0CG30-EXP-1ljr.pdb1-B-0-A-0.pdb
P51668-Q99496-MDL-3rpg.pdb1-A-0-C-0.pdb
P00450-P05164-EXP-4ejx.pdb1-A-0-D-0.pdb
P18669-P18669-EXP-4gpz.pdb1-B-0-A-0.pdb
P13232-P16871-EXP-3di2.pdb1-A-0-B-0.pdb
P62306-P62316-EXP-3s6n.pdb1-F-0-B-0.pdb
P11233-Q8IYI6-MDL-1zc3.pdb1-A-0-D-0.pdb
P78362-Q13243-MDL-3beg.pdb1-A-0-B-0.pdb
P62942-Q04771-EXP-3h9r.pdb1-B-0-A-0.pdb
O43617-Q8IUR0-MDL-2j3w.pdb2-E-0-B-0.pdb
P46937-P61981-MDL-3mhr.pdb1-P-0-A-0.pdb
Q14240-Q53EL6-MDL-2zu6.pdb1-C-0-B-0.pdb
P35270-P35270-EXP-4hwk.pdb2-D-0-B-0.pdb
P40855-P56589-EXP-3mk4.pdb3-B-0-A-0.pdb
P05813-P05813-MDL-1oki.pdb1-B-0-A-0.pdb
P48728-P48728-EXP-1wsr.pdb1-B-0-A-0.pdb
P62837-Q96P09-MDL-4auq.pdb1-A-0-B-0.pdb
Q8TED1-Q8TED1-EXP-3cyn.pdb4-B-0-A-0.pdb
P33764-P33764-EXP-3nso.pdb1-B-0-A-0.pdb
P06733-P06733-EXP-3b97.pdb2-D-0-C-0.pdb
P60953-Q9BZ29-EXP-2wm9.pdb1-B-0-A-0.pdb
Q02750-Q02750-EXP-3eqc.pdb2-A-0-A-1.pdb
Q03405-Q03405-EXP-1ywh.pdb1-I-0-A-0.pdb
P05091-P05091-EXP-1o04.pdb2-F-0-E-0.pdb
P62258-P62258-EXP-2br9.pdb1-A-0-A-1.pdb
P26678-P26678-EXP-pdb2hyn.ent-D-0-E-0.pdb
P07686-P07686-EXP-1now.pdb3-B-0-A-1.pdb
P30505-P61769-MDL-1im9.pdb1-A-0-B-0.pdb
P09919-P09919-EXP-1rhg.pdb1-C-0-A-0.pdb
P42768-P60953-EXP-pdb1cee.ent-B-0-A-0.pdb
P62837-P98170-MDL-4auq.pdb1-A-0-B-0.pdb
O43488-O43488-EXP-2bp1.pdb1-B-0-A-0.pdb
P61077-P78317-MDD-UQ_con-zf-RING_2-4ap4-E-5-142-A-134-181.pdb P61077-P78317-MDD.pdb
P29692-Q05639-MDL-1f60.pdb1-B-0-A-0.pdb
Q99714-Q99714-EXP-2o23.pdb1-B-0-A-1.pdb
P20618-Q99436-MDL-1iru.pdb1-M-0-W-0.pdb
P78356-P78356-EXP-1bo1.pdb1-B-0-A-0.pdb
P52655-P62380-MDL-1nvp.pdb1-C-0-A-0.pdb
P00390-P00390-EXP-3dk9.pdb1-A-0-A-1.pdb
Q01581-Q01581-EXP-2p8u.pdb1-B-0-A-0.pdb
Q16531-Q58WW2-EXP-3i7o.pdb1-A-0-B-0.pdb
P69891-P69891-EXP-1i3d.pdb1-A-0-A-1.pdb
Q15120-Q15120-EXP-1y8o.pdb1-A-0-A-1.pdb
P22061-P22061-MDL-1r18.pdb2-A-0-A-1.pdb
P18465-P61769-EXP-2bvp.pdb1-A-0-B-0.pdb
P08708-P23396-EXP-3j3a.pdb1-R-0-D-0.pdb
P15104-P15104-EXP-2ojw.pdb1-B-0-C-0.pdb
P22301-P22301-EXP-2ilk.pdb1-A-0-A-1.pdb
P30154-Q15172-MDL-3fga.pdb1-A-0-B-0.pdb
Q8TBC4-Q969M7-EXP-3fn1.pdb1-A-0-B-0.pdb
O15144-Q9P1U1-MDL-1k8k.pdb1-D-0-A-0.pdb
Q86YT6-Q9Y2X8-MDL-4auq.pdb1-E-0-D-0.pdb
P41208-Q01831-EXP-2obh.pdb1-A-0-D-0.pdb
P61326-Q9BRP8-MDD-Mago_nashi-Mago-bind-1rk8-B-5-144-C-10-35.pdb P61326-Q9BRP8-MDD.pdb
P0CG48-Q6PIL8-EXP-3dvn.pdb2-U-0-L-0.pdb
P16104-Q16695-MDL-1kx5.pdb1-C-0-E-0.pdb
P62306-Q9Y4Y9-MDL-3swn.pdb1-E-0-D-0.pdb
P31947-P46937-EXP-3mhr.pdb1-A-0-P-0.pdb
P50226-P50226-EXP-1z29.pdb1-A-0-A-1.pdb
O00212-O43157-MDL-3su8.pdb1-A-0-X-0.pdb
Q9Y230-Q9Y265-EXP-2xsz.pdb1-E-0-C-0.pdb
O15533-P30101-EXP-3f8u.pdb1-B-0-A-0.pdb
P61077-Q86YT6-MDL-4auq.pdb1-D-0-E-0.pdb
O00212-O60610-MDL-3eg5.pdb1-A-0-B-0.pdb
P02794-P02794-EXP-2cih.pdb1-A-10-A-15.pdb
P31947-Q6TGC4-EXP-4dat.pdb1-A-0-B-0.pdb
P49419-P49419-EXP-2j6l.pdb2-F-0-E-0.pdb
O43665-P09471-MDL-2ihb.pdb1-B-0-A-0.pdb
P49789-P49789-EXP-1fit.pdb1-A-0-A-1.pdb
P08254-P16035-MDL-2e2d.pdb1-A-0-C-0.pdb
P62805-P68431-EXP-3azg.pdb1-F-0-E-0.pdb
Q9UNQ2-Q9UNQ2-EXP-1zq9.pdb1-B-0-A-0.pdb
P49841-P49841-EXP-1j1b.pdb1-B-0-A-0.pdb
O00244-O00244-EXP-3iwl.pdb2-A-0-A-1.pdb
Q15759-Q16539-MDL-3gcu.pdb2-B-0-A-0.pdb
P09210-P09210-EXP-2vct.pdb1-B-0-A-0.pdb
O75914-P63000-MDL-2qme.pdb1-I-0-A-0.pdb
P28070-P28074-MDL-3unb.pdb1-a-0-N-0.pdb
P15153-P19878-MDL-1e96.pdb1-A-0-B-0.pdb
P01116-Q12967-MDL-1lfd.pdb2-D-0-C-0.pdb
P35080-P50552-MDL-2pbd.pdb1-P-0-V-0.pdb
P30443-P61769-EXP-3bo8.pdb1-A-0-B-0.pdb
P48788-P63316-MDL-1j1d.pdb1-C-0-A-0.pdb
P24941-P78396-MDL-4bco.pdb1-A-0-B-0.pdb
P10768-P10768-EXP-3fcx.pdb2-B-0-A-1.pdb
P62158-Q9UQM7-MDL-2wel.pdb1-D-0-A-0.pdb
P06865-P07686-EXP-2gjx.pdb5-D-0-C-0.pdb
P08134-P08134-EXP-1z2c.pdb1-A-0-A-1.pdb
P05112-P24394-EXP-1iar.pdb1-A-0-B-0.pdb
O00311-Q9UBU7-EXP-4f9c.pdb1-A-0-B-0.pdb
P04908-P68431-EXP-3azg.pdb1-C-0-E-0.pdb
Q12834-Q13257-MDL-4aez.pdb1-A-0-B-0.pdb
P42766-P61927-EXP-3j3b.pdb1-h-0-j-0.pdb
P63167-Q13153-MDL-3dvp.pdb1-B-0-D-0.pdb
P40763-P52630-MDL-1yvl.pdb3-A-0-B-3.pdb
P51452-P51452-EXP-3f81.pdb2-B-0-B-1.pdb
O95352-P60520-MDL-3rui.pdb1-A-0-B-0.pdb
P01160-P14735-EXP-3n57.pdb1-C-0-A-0.pdb
A8MT69-A8MT69-EXP-4e44.pdb1-D-0-B-0.pdb
P21980-P21980-EXP-2q3z.pdb2-A-0-A-1.pdb
O00487-P51665-MDL-4b4t.pdb1-V-0-U-0.pdb
P24941-Q96Q40-MDL-4au8.pdb3-B-0-A-0.pdb
P00742-P01008-EXP-2gd4.pdb2-B-0-C-0.pdb
P63098-Q08209-EXP-4f0z.pdb1-B-0-A-0.pdb
P61077-Q969V5-MDD-UQ_con-zf-C3HC4_3-3eb6-B-5-142-A-553-598.pdb P61077-Q969V5-MDD.pdb
P63167-Q8TD19-EXP-3zke.pdb1-A-0-B-0.pdb
C5MK56-P61769-EXP-3bwa.pdb1-A-0-B-0.pdb
Q06520-Q06520-EXP-3f3y.pdb1-B-0-A-0.pdb
P61326-Q15287-MDL-1hl6.pdb1-B-0-A-0.pdb
Q8NB78-Q8NB78-EXP-4fwe.pdb2-A-0-A-1.pdb
Q15075-Q9UL26-MDL-3mjh.pdb1-B-0-A-0.pdb
O94921-P30281-MDL-2w99.pdb1-B-0-A-0.pdb
P27361-P53355-MDL-3zu7.pdb1-A-0-B-0.pdb
Q9BPX1-Q9BPX1-EXP-1yde.pdb2-H-0-F-0.pdb
O00244-P35670-MDL-pdb2k1r.ent-B-0-A-0.pdb
P04049-P62070-MDL-1c1y.pdb1-B-0-A-0.pdb
P12956-P13010-EXP-1jey.pdb1-A-0-B-0.pdb
P11086-P11086-EXP-2g72.pdb3-B-0-A-0.pdb
P24752-P24752-EXP-2ib8.pdb1-D-0-C-0.pdb
P06126-P61769-EXP-1onq.pdb1-A-0-B-0.pdb
P11802-Q99741-MDL-2cci.pdb1-A-0-F-0.pdb
P61024-Q00526-MDL-1buh.pdb1-B-0-A-0.pdb
P51649-P51649-EXP-2w8n.pdb1-A-0-A-1.pdb
P61326-Q9BZI7-EXP-2xb2.pdb2-C-0-G-0.pdb
O60516-P06730-MDL-1wkw.pdb1-B-0-A-0.pdb
P52565-P61586-EXP-1cc0.pdb1-E-0-A-0.pdb
P63165-Q9UBE0-EXP-3kyd.pdb1-D-0-A-0.pdb
P62273-P62841-EXP-2zkq.pdb1-n-0-s-0.pdb
P35221-P35221-EXP-4igg.pdb1-B-0-A-0.pdb
Q08257-Q08257-EXP-1yb5.pdb2-B-0-A-1.pdb
P07948-P12931-MDL-2hck.pdb1-A-0-B-0.pdb
P01111-P04049-MDL-3kuc.pdb1-A-0-B-0.pdb
P14416-P14416-MDL-4iar.pdb1-A-0-A-1.pdb
P02743-P12318-EXP-3d5o.pdb1-B-2-F-0.pdb
Q7Z4H3-Q7Z4H3-EXP-4l1j.pdb1-B-0-A-0.pdb
P48735-P48735-EXP-4ja8.pdb1-B-0-A-0.pdb
Q5NV90-Q5NV90-EXP-4aiz.pdb1-C-0-A-0.pdb
P46782-P62249-EXP-3j3a.pdb1-F-0-Q-0.pdb
P62070-Q12967-MDL-1lfd.pdb1-B-0-A-0.pdb
P02751-P80188-EXP-4gh7.pdb1-B-0-A-0.pdb
P62249-P63244-EXP-3j3a.pdb1-Q-0-g-0.pdb
P08708-P63244-EXP-3j3a.pdb1-R-0-g-0.pdb
O00459-P42338-MDL-3hhm.pdb1-B-0-A-0.pdb
P46060-P63279-EXP-2grr.pdb1-B-0-A-0.pdb
P61927-P62891-EXP-3j3b.pdb1-j-0-l-0.pdb
P51668-Q06587-MDL-3rpg.pdb1-A-0-C-0.pdb
P60953-Q9NPB6-MDL-1nf3.pdb1-A-0-C-0.pdb
P51668-Q13489-MDL-2yho.pdb3-F-0-E-0.pdb
P46779-P62910-EXP-3j3b.pdb1-r-0-e-0.pdb
P61586-Q9NZN5-EXP-1x86.pdb1-B-0-A-0.pdb
P15018-P40189-EXP-1pvh.pdb1-B-0-A-0.pdb
Q96E14-Q9H9A7-EXP-3mxn.pdb1-B-0-A-0.pdb
P30491-P61769-EXP-1a1m.pdb1-A-0-B-0.pdb
P31947-Q9NPC2-EXP-3p1n.pdb1-A-0-P-0.pdb
P01857-P0CG06-EXP-1aqk.pdb1-H-0-L-0.pdb
Q15370-Q96DX5-EXP-3zkj.pdb2-F-0-D-0.pdb
P01112-P15056-MDL-3kuc.pdb1-A-0-B-0.pdb
P61964-Q9UMN6-EXP-3uvm.pdb1-A-0-B-0.pdb
P23381-P23381-EXP-1r6u.pdb1-B-0-A-0.pdb
O15068-P61586-MDL-1lb1.pdb3-E-0-F-0.pdb
Q15109-Q99584-EXP-2le9.pdb1-A-0-B-0.pdb
O95670-P36543-MDL-4dl0.pdb1-K-0-J-0.pdb
P17612-P61925-EXP-3ovv.pdb1-A-0-B-0.pdb
P15153-P16885-EXP-2w2x.pdb1-A-0-D-0.pdb
O14920-O15111-MDL-4e3c.pdb2-B-0-C-0.pdb
Q15286-Q6P3S1-EXP-3tw8.pdb2-D-0-C-0.pdb
P61457-Q9H0N5-MDL-3hxa.pdb2-E-0-F-0.pdb
O14980-O95149-EXP-3gb8.pdb1-A-0-B-0.pdb
P42345-Q9BVC4-EXP-4jsn.pdb1-B-0-D-0.pdb
P16035-P51511-MDL-2e2d.pdb1-C-0-A-0.pdb
Q07817-Q16611-EXP-pdb1bxl.ent-A-0-B-0.pdb
P53367-P61204-MDL-4dcn.pdb1-D-0-B-0.pdb
O43447-O43447-MDL-2esl.pdb7-F-0-D-0.pdb
Q9UIK4-Q9UIK4-EXP-2a2a.pdb1-B-0-A-0.pdb
P59998-Q9BPX5-MDL-1k8k.pdb1-F-0-G-0.pdb
P62805-P84243-EXP-4h9q.pdb2-B-0-A-0.pdb
Q9NYA1-Q9NYA1-EXP-3vzd.pdb2-D-1-A-0.pdb
O15144-P59998-MDL-1k8k.pdb1-D-0-F-0.pdb
P53672-P53674-MDL-1oki.pdb1-A-0-B-0.pdb
P24941-P61024-EXP-1buh.pdb1-A-0-B-0.pdb
P01112-Q9NS23-MDL-3ddc.pdb1-A-1-B-0.pdb
P33763-P33763-EXP-4dir.pdb1-B-0-A-0.pdb
P61513-P62917-EXP-3j3b.pdb1-p-0-A-0.pdb
Q14139-Q9Y2X8-MDL-2oxq.pdb1-D-0-B-0.pdb
O75159-Q15369-MDL-2c9w.pdb1-A-0-C-0.pdb
P07195-P07195-EXP-1i0z.pdb1-B-0-A-1.pdb
P08473-P08473-EXP-1dmt.pdb2-A-0-A-1.pdb
P15153-Q92608-MDL-2yin.pdb1-D-0-B-0.pdb
Q9BRX5-Q9Y248-EXP-2e9x.pdb3-G-0-F-0.pdb
P05113-Q01344-EXP-3qt2.pdb1-C-0-A-0.pdb
P04271-P23297-MDL-3d10.pdb1-A-0-B-0.pdb
P61956-P63279-EXP-3uin.pdb1-B-0-A-0.pdb
P61077-Q96EQ8-MDD-UQ_con-zf-RING_2-4ap4-B-5-142-A-199-246.pdb P61077-Q96EQ8-MDD.pdb
P62158-Q14524-EXP-4djc.pdb1-A-0-B-0.pdb
P35080-P35080-EXP-1d1j.pdb1-D-0-C-0.pdb
Q9NWX6-Q9NWX6-EXP-3otd.pdb1-B-0-A-1.pdb
P62837-Q06587-MDL-3rpg.pdb1-A-0-C-0.pdb
P00740-P01008-EXP-3kcg.pdb1-H-0-I-0.pdb
O60814-P04908-EXP-2cv5.pdb1-D-0-C-0.pdb
P12643-Q13253-MDL-1m4u.pdb1-L-0-A-0.pdb
P00813-P27487-MDL-1w1i.pdb1-F-0-A-0.pdb
P23634-P62158-EXP-pdb2kne.ent-B-0-A-0.pdb
Q10567-Q9BXS5-MDL-1w63.pdb2-D-0-N-0.pdb
Q16539-Q16644-MDL-2oza.pdb1-B-0-A-0.pdb
O14893-P62306-EXP-3s6n.pdb1-2-0-F-0.pdb
P22681-P62837-EXP-4a49.pdb1-A-0-B-0.pdb
Q14721-Q8TAE7-MDL-2r9r.pdb7-H-2-H-1.pdb
P49792-P63279-EXP-3uip.pdb1-D-0-A-0.pdb
O15217-O15217-EXP-3ik7.pdb1-B-0-A-0.pdb
Q16539-Q9BY84-MDL-3tg1.pdb1-A-0-B-0.pdb
P45877-P45877-EXP-2esl.pdb8-B-0-A-0.pdb
P06730-Q13541-EXP-1wkw.pdb1-A-0-B-0.pdb
P61224-Q96AH8-MDL-421p.pdb1-A-1-A-0.pdb
P20142-P20142-EXP-1htr.pdb1-B-0-P-0.pdb
Q8WVD3-Q9Y2X8-MDD-zf-C3HC4-UQ_con-3rpg-C-51-90-A-5-142.pdb Q8WVD3-Q9Y2X8-MDD.pdb
P01112-Q07890-MDL-1nvv.pdb3-R-0-S-0.pdb
P60981-P63261-MDL-3j0s.pdb1-M-0-A-0.pdb
P17693-P30457-MDL-1qvo.pdb1-A-1-D-0.pdb
P62834-Q8WZA2-MDL-3cf6.pdb4-R-0-E-0.pdb
P09913-P09914-MDL-4g1t.pdb1-B-0-A-0.pdb
P15880-P62244-EXP-3j3a.pdb1-C-0-W-0.pdb
P32119-P32119-EXP-1qmv.pdb1-J-0-G-0.pdb
P04637-P29034-MDL-pdb1dt7.ent-X-0-A-0.pdb
P30038-P30038-EXP-3v9h.pdb1-B-0-A-0.pdb
P06493-Q96GD4-MDL-3hyh.pdb3-A-0-B-0.pdb
P60891-P60891-EXP-3s5j.pdb1-B-0-A-0.pdb
Q9H4D5-Q9NPJ8-MDL-1jkg.pdb1-B-0-A-0.pdb
O15143-P59998-MDL-1u2v.pdb2-C-1-F-1.pdb
P21266-P21266-EXP-3gtu.pdb3-D-1-B-0.pdb
P62258-Q04917-MDL-2c63.pdb2-D-0-C-0.pdb
P05230-P05230-EXP-3cqa.pdb3-B-0-A-0.pdb
P62263-P62854-EXP-3j3a.pdb1-O-0-a-0.pdb
P00734-P07093-EXP-4dy7.pdb1-B-0-C-0.pdb
P63000-Q9BYG5-MDL-1nf3.pdb2-B-0-D-0.pdb
P55735-P55735-EXP-3bg1.pdb1-E-0-A-0.pdb
O14933-Q9ULV8-MDL-1fbv.pdb1-C-0-A-0.pdb
P53355-P62158-EXP-1yr5.pdb1-B-0-A-0.pdb
P51668-Q8N5U6-MDD-UQ_con-zf-C3HC4_2-3hct-B-7-144-A-70-108.pdb P51668-Q8N5U6-MDD.pdb
P63208-Q13616-EXP-1ldk.pdb1-D-0-A-0.pdb
Q16539-Q9BUB5-MDL-2y9q.pdb1-A-0-B-0.pdb
P84077-Q9UJY5-MDL-1j2j.pdb1-A-0-B-0.pdb
Q7L576-Q8WUW1-EXP-3p8c.pdb1-A-0-E-0.pdb
Q8IXJ6-Q8IXJ6-EXP-1j8f.pdb1-B-0-A-0.pdb
P55854-P63279-EXP-3uin.pdb1-B-0-A-0.pdb
P62324-Q9UFF9-MDL-2d5r.pdb1-B-0-A-0.pdb
P05000-P17181-EXP-3se4.pdb1-B-0-A-0.pdb
Q04206-Q8TBK2-EXP-3rc0.pdb1-P-0-A-0.pdb
P84077-Q10567-EXP-4hmy.pdb1-C-0-B-0.pdb
Q07817-Q07817-EXP-3fdl.pdb2-A-0-A-1.pdb
P52564-Q9Y6R4-MDL-3a7h.pdb3-A-0-B-1.pdb
P08253-P16035-EXP-1gxd.pdb1-A-0-C-0.pdb
P49207-P61353-EXP-3j3b.pdb1-g-0-Z-0.pdb
P04637-Q9NRG4-EXP-3tg5.pdb1-B-0-A-0.pdb
P61247-P62854-EXP-3j3a.pdb1-B-0-a-0.pdb
P63208-Q9UKT5-EXP-3l2o.pdb1-A-0-B-0.pdb
O75533-Q9Y3B4-EXP-3lqv.pdb2-Q-0-B-0.pdb
Q8IVH4-Q8IVH4-EXP-2www.pdb1-D-0-C-0.pdb
Q16836-Q16836-EXP-1f0y.pdb1-B-0-A-0.pdb
P09471-Q13956-MDL-1fqj.pdb1-A-0-C-0.pdb
Q9UHN1-Q9UHN1-EXP-3ikl.pdb1-B-0-A-0.pdb
P01834-P01857-EXP-1d6v.pdb1-L-0-H-0.pdb
P0C0S5-P0C0S5-EXP-1f66.pdb1-G-0-C-0.pdb
P08263-P08263-EXP-1k3y.pdb1-B-0-A-0.pdb
Q00526-Q16667-MDL-1fq1.pdb1-B-0-A-0.pdb
P36873-Q96I34-MDL-1s70.pdb1-A-0-B-0.pdb
O00267-P63272-EXP-3h7h.pdb1-B-0-A-0.pdb
P40926-P40926-EXP-2dfd.pdb3-D-0-C-0.pdb
P67775-Q15173-MDL-3fga.pdb1-C-0-B-0.pdb
Q06587-Q9Y2X8-MDL-3rpg.pdb1-C-0-A-0.pdb
O95154-O95154-EXP-2clp.pdb2-D-0-C-0.pdb
Q13155-Q15046-EXP-4dpg.pdb1-I-0-B-0.pdb
O43924-Q92834-EXP-4jhp.pdb1-B-0-C-0.pdb
O14924-P08754-MDL-2ihb.pdb1-B-0-A-0.pdb
O43617-O43617-EXP-1sz7.pdb1-A-0-A-1.pdb
Q8IV48-Q8IV48-EXP-1zbh.pdb1-D-0-A-0.pdb
P26373-Q07020-EXP-3j3b.pdb1-L-0-Q-0.pdb
P19784-P68400-MDL-3h30.pdb3-A-0-B-0.pdb
P61077-Q96CA5-MDL-4auq.pdb1-A-0-B-0.pdb
O43157-P63000-EXP-3su8.pdb1-X-0-A-0.pdb
Q16875-Q16875-EXP-2dwo.pdb1-A-0-A-1.pdb
P63167-Q96FJ2-MDL-2xqq.pdb2-D-1-B-0.pdb
P30153-P67775-EXP-4i5l.pdb1-A-0-C-0.pdb
P38919-Q9BZI7-EXP-2xb2.pdb1-X-0-U-0.pdb
P62312-Q9UK45-MDL-3swn.pdb1-B-0-F-0.pdb
P01732-P61769-EXP-1akj.pdb1-D-0-B-0.pdb
P54098-Q9UHN1-EXP-3ikm.pdb2-D-0-F-0.pdb
Q15843-Q15843-EXP-1ndd.pdb5-B-0-A-0.pdb
P05120-P05120-EXP-2arr.pdb1-P-0-A-0.pdb
Q96CB9-Q96CB9-EXP-4fp9.pdb1-F-0-A-0.pdb
O15379-O75376-MDL-4a69.pdb1-A-0-C-0.pdb
P28482-Q9BUB5-EXP-2y9q.pdb1-A-0-B-0.pdb
P19634-Q96BS2-MDL-pdb2e30.ent-B-0-A-0.pdb
P15018-P15018-EXP-2q7n.pdb3-D-0-B-0.pdb
P18124-Q07020-EXP-3j3b.pdb1-F-0-Q-0.pdb
Q13867-Q13867-EXP-2cb5.pdb2-A-2-A-4.pdb
P23258-P23258-EXP-3cb2.pdb1-B-0-A-0.pdb
P47989-P47989-EXP-2e1q.pdb2-D-0-C-0.pdb
P12694-P12694-EXP-2bfd.pdb1-A-0-A-1.pdb
Q13557-Q9UQM7-MDL-3soa.pdb1-A-7-A-0.pdb
P62805-Q71DI3-EXP-1tzy.pdb1-H-0-G-0.pdb
O14893-Q16637-EXP-3s6n.pdb1-2-0-M-0.pdb
Q9BWS9-Q9BWS9-EXP-3bxw.pdb1-B-0-A-0.pdb
P52298-Q09161-EXP-1h2v.pdb1-Z-0-C-0.pdb
A0AVT1-O15205-MDL-3cmm.pdb2-C-0-D-0.pdb
P00325-P00325-EXP-1u3u.pdb1-B-0-A-0.pdb
O75530-Q15910-MDL-2qxv.pdb1-A-0-B-0.pdb
O94829-P63279-EXP-2xwu.pdb1-B-0-A-0.pdb
P30047-P30793-MDL-1is7.pdb1-N-0-D-0.pdb
P46779-Q07020-EXP-3j3b.pdb1-r-0-Q-0.pdb
Q04760-Q04760-EXP-3vw9.pdb1-B-0-A-0.pdb
P00492-P00492-EXP-1z7g.pdb2-D-0-C-1.pdb
P62256-P62256-EXP-2z5d.pdb1-B-0-A-0.pdb
P27482-Q9HD67-MDL-2x51.pdb1-B-0-A-0.pdb
P15813-P15813-EXP-1zt4.pdb3-C-0-A-0.pdb
P63208-Q9H4M3-MDL-2e31.pdb1-B-0-A-0.pdb
P01892-P61769-EXP-3mre.pdb1-A-0-B-0.pdb
P15311-P35241-MDL-2i1j.pdb3-A-2-A-0.pdb
Q6ZYL4-Q6ZYL4-EXP-pdb2jnj.ent-B-0-A-0.pdb
Q8WYN0-Q8WYN0-EXP-2p82.pdb1-B-0-A-0.pdb
P37837-P37837-EXP-1f05.pdb1-B-0-A-0.pdb
P52788-P52788-EXP-3c6k.pdb2-D-0-C-0.pdb
P54317-P54317-EXP-2pvs.pdb3-B-0-A-2.pdb
P06730-Q04637-EXP-4aza.pdb1-A-0-B-0.pdb
P60903-Q14527-EXP-4hre.pdb2-J-0-L-0.pdb
O00487-P35998-MDL-4b4t.pdb1-V-0-L-0.pdb
P30838-P30838-EXP-3sza.pdb1-B-0-A-0.pdb
Q92797-Q9NP77-EXP-4h3k.pdb2-D-0-E-0.pdb
P17707-P17707-EXP-1jl0.pdb1-B-0-A-0.pdb
P62136-Q12972-EXP-3v4y.pdb1-A-0-B-0.pdb
Q9BS26-Q9BS26-EXP-2r2j.pdb2-A-0-A-1.pdb
Q9BUP3-Q9BUP3-EXP-2bka.pdb1-A-0-A-1.pdb
P19957-Q9UNI1-MDL-1fle.pdb1-I-0-E-0.pdb
P15336-P45983-MDL-4h36.pdb1-B-0-A-0.pdb
P29460-Q9NPF7-EXP-3duh.pdb1-A-0-C-0.pdb
P62837-Q96CA5-EXP-4auq.pdb1-D-0-E-0.pdb
P45984-P45984-EXP-3e7o.pdb1-B-1-A-0.pdb
P62837-Q96EQ8-MDD-UQ_con-zf-RING_2-4ap4-E-5-142-A-134-181.pdb P62837-Q96EQ8-MDD.pdb
P42766-P62750-EXP-3j3b.pdb1-h-0-X-0.pdb
P52895-P52895-EXP-2ipj.pdb1-B-0-A-0.pdb
P54619-Q9Y478-MDL-2v8q.pdb1-E-0-B-0.pdb
Q92748-Q92748-MDL-3ont.pdb1-A-0-A-1.pdb
Q5T215-Q86SZ2-MDL-3kxc.pdb1-A-0-C-0.pdb
P01241-P10912-EXP-1axi.pdb1-A-1-B-0.pdb
P05813-P43320-MDL-1blb.pdb2-C-0-C-1.pdb
Q16548-Q9BXH1-MDL-2vof.pdb1-C-0-B-0.pdb
Q07812-Q07812-EXP-4bd2.pdb1-A-0-A-1.pdb
P10147-P14735-EXP-3h44.pdb3-C-0-A-0.pdb
P35499-P62158-MDL-4dck.pdb1-A-0-B-0.pdb
Q16531-Q96JK2-EXP-3i89.pdb1-A-0-B-0.pdb
A5YKK6-Q9UFF9-MDL-4gmj.pdb1-A-0-B-0.pdb
P08138-P62158-EXP-3ewv.pdb1-E-0-A-0.pdb
O15211-P01116-MDL-1lfd.pdb2-C-0-D-0.pdb
P41250-P41250-EXP-2zt5.pdb1-A-0-A-1.pdb
Q15759-Q16644-MDL-2oza.pdb1-B-0-A-0.pdb
Q15382-Q15382-EXP-3sea.pdb3-B-0-A-2.pdb
O15392-Q5FBB7-EXP-4a0i.pdb1-B-0-D-0.pdb
P03973-P08246-EXP-2z7f.pdb1-I-0-E-0.pdb
P63167-P63167-EXP-3zke.pdb3-K-0-I-0.pdb
O95628-Q9Y2X8-MDL-pdb1ur6.ent-B-0-A-0.pdb
P13639-P62861-EXP-3j3a.pdb1-z-0-e-0.pdb
P61077-Q99496-EXP-3rpg.pdb1-A-0-C-0.pdb
O95777-P62312-MDL-4emk.pdb1-C-0-B-0.pdb
Q53FA7-Q53FA7-EXP-2j8z.pdb1-A-0-A-1.pdb
P06317-P06317-EXP-1pew.pdb3-B-1-A-2.pdb
O00244-Q04656-EXP-pdb2k1r.ent-B-0-A-0.pdb
[truncated: 299 more rows]
